# Supplementary material for: Cross-tissue integrative transcriptomic and multimodal analyses suggest shared immune signatures linking lupus nephritis and cutaneous lupus erythematosus
Source: Front Immunol. 2026 Feb 24;17:1716516. doi: 10.3389/fimmu.2026.1716516 (PMC12971934; doi:10.3389/fimmu.2026.1716516)
Supplement: Supplementary Table 1 — GSE32591 dataset. [file Table1.xlsx]

## Sheet: Supplementary F1 LN-GSE_32591_d
Supplementary Table 1. GSE32591 dataset.
title	geo_accession	status	submission_date	last_update_date	type	channel_count	source_name_ch1	organism_ch1	characteristics_ch1	characteristics_ch1.1	characteristics_ch1.2	molecule_ch1	extract_protocol_ch1	label_ch1	label_protocol_ch1	taxid_ch1	hyb_protocol	scan_protocol	description	data_processing	platform_id	contact_name	contact_institute	contact_address	contact_city	contact_state	contact_zip/postal_code	contact_country	supplementary_file	data_row_count	disease status:ch1	patient number:ch1	tissue:ch1	GSM
Tub_LN_301	GSM807842	Public on Jun 28 2012	Oct 04 2011	Jun 28 2012	RNA	1	Tubulointerstitium from LN patient	Homo sapiens	patient number: 1	disease status: LN patient	tissue: Tubulointerstitium from kidney biopsy	total RNA	Total RNA was isolated using the RNeasy mini kit from Qiagen, following the manufacturer鈥檚 instructions.	biotin	Biotinylated cRNA were prepared according to the standard Affymetrix protocol from total RNA (Expression Analysis Technical Manual, Affymetrix).	9606	standard Affymetrix protocol	GeneChip arrays were scanned by GeneChip Scanner 3000 7G according to the Affymetrix Expression Analysis Technical Manual.	Gene expression data from the tubulointerstitial compartment of human LN kidney	The data were analyzed using GenePattern pipeline: RMA method and Human Entrez Gene custom CDF annotation version 10 were used for the normalization.	GPL14663	Celine,C,Berthier	University of Michigan	1150 W. Medical Center Dr, MSRB2	Ann Arbor	MI	48109	USA	ftp://ftp.ncbi.nlm.nih.gov/geo/samples/GSM807nnn/GSM807842/suppl/GSM807842.CEL.gz	12029	LN patient	1	Tubulointerstitium from kidney biopsy	GSM807842
Tub_LN_302	GSM807843	Public on Jun 28 2012	Oct 04 2011	Jun 28 2012	RNA	1	Tubulointerstitium from LN patient	Homo sapiens	patient number: 2	disease status: LN patient	tissue: Tubulointerstitium from kidney biopsy	total RNA	Total RNA was isolated using the RNeasy mini kit from Qiagen, following the manufacturer鈥檚 instructions.	biotin	Biotinylated cRNA were prepared according to the standard Affymetrix protocol from total RNA (Expression Analysis Technical Manual, Affymetrix).	9606	standard Affymetrix protocol	GeneChip arrays were scanned by GeneChip Scanner 3000 7G according to the Affymetrix Expression Analysis Technical Manual.	Gene expression data from the tubulointerstitial compartment of human LN kidney	The data were analyzed using GenePattern pipeline: RMA method and Human Entrez Gene custom CDF annotation version 10 were used for the normalization.	GPL14663	Celine,C,Berthier	University of Michigan	1150 W. Medical Center Dr, MSRB2	Ann Arbor	MI	48109	USA	ftp://ftp.ncbi.nlm.nih.gov/geo/samples/GSM807nnn/GSM807843/suppl/GSM807843.CEL.gz	12029	LN patient	2	Tubulointerstitium from kidney biopsy	GSM807843
Tub_LN_304	GSM807844	Public on Jun 28 2012	Oct 04 2011	Jun 28 2012	RNA	1	Tubulointerstitium from LN patient	Homo sapiens	patient number: 3	disease status: LN patient	tissue: Tubulointerstitium from kidney biopsy	total RNA	Total RNA was isolated using the RNeasy mini kit from Qiagen, following the manufacturer鈥檚 instructions.	biotin	Biotinylated cRNA were prepared according to the standard Affymetrix protocol from total RNA (Expression Analysis Technical Manual, Affymetrix).	9606	standard Affymetrix protocol	GeneChip arrays were scanned by GeneChip Scanner 3000 7G according to the Affymetrix Expression Analysis Technical Manual.	Gene expression data from the tubulointerstitial compartment of human LN kidney	The data were analyzed using GenePattern pipeline: RMA method and Human Entrez Gene custom CDF annotation version 10 were used for the normalization.	GPL14663	Celine,C,Berthier	University of Michigan	1150 W. Medical Center Dr, MSRB2	Ann Arbor	MI	48109	USA	ftp://ftp.ncbi.nlm.nih.gov/geo/samples/GSM807nnn/GSM807844/suppl/GSM807844.CEL.gz	12029	LN patient	3	Tubulointerstitium from kidney biopsy	GSM807844
Tub_LN_305	GSM807845	Public on Jun 28 2012	Oct 04 2011	Jun 28 2012	RNA	1	Tubulointerstitium from LN patient	Homo sapiens	patient number: 4	disease status: LN patient	tissue: Tubulointerstitium from kidney biopsy	total RNA	Total RNA was isolated using the RNeasy mini kit from Qiagen, following the manufacturer鈥檚 instructions.	biotin	Biotinylated cRNA were prepared according to the standard Affymetrix protocol from total RNA (Expression Analysis Technical Manual, Affymetrix).	9606	standard Affymetrix protocol	GeneChip arrays were scanned by GeneChip Scanner 3000 7G according to the Affymetrix Expression Analysis Technical Manual.	Gene expression data from the tubulointerstitial compartment of human LN kidney	The data were analyzed using GenePattern pipeline: RMA method and Human Entrez Gene custom CDF annotation version 10 were used for the normalization.	GPL14663	Celine,C,Berthier	University of Michigan	1150 W. Medical Center Dr, MSRB2	Ann Arbor	MI	48109	USA	ftp://ftp.ncbi.nlm.nih.gov/geo/samples/GSM807nnn/GSM807845/suppl/GSM807845.CEL.gz	12029	LN patient	4	Tubulointerstitium from kidney biopsy	GSM807845
Tub_LN_306	GSM807846	Public on Jun 28 2012	Oct 04 2011	Jun 28 2012	RNA	1	Tubulointerstitium from LN patient	Homo sapiens	patient number: 5	disease status: LN patient	tissue: Tubulointerstitium from kidney biopsy	total RNA	Total RNA was isolated using the RNeasy mini kit from Qiagen, following the manufacturer鈥檚 instructions.	biotin	Biotinylated cRNA were prepared according to the standard Affymetrix protocol from total RNA (Expression Analysis Technical Manual, Affymetrix).	9606	standard Affymetrix protocol	GeneChip arrays were scanned by GeneChip Scanner 3000 7G according to the Affymetrix Expression Analysis Technical Manual.	Gene expression data from the tubulointerstitial compartment of human LN kidney	The data were analyzed using GenePattern pipeline: RMA method and Human Entrez Gene custom CDF annotation version 10 were used for the normalization.	GPL14663	Celine,C,Berthier	University of Michigan	1150 W. Medical Center Dr, MSRB2	Ann Arbor	MI	48109	USA	ftp://ftp.ncbi.nlm.nih.gov/geo/samples/GSM807nnn/GSM807846/suppl/GSM807846.CEL.gz	12029	LN patient	5	Tubulointerstitium from kidney biopsy	GSM807846
Tub_LN_307	GSM807847	Public on Jun 28 2012	Oct 04 2011	Jun 28 2012	RNA	1	Tubulointerstitium from LN patient	Homo sapiens	patient number: 6	disease status: LN patient	tissue: Tubulointerstitium from kidney biopsy	total RNA	Total RNA was isolated using the RNeasy mini kit from Qiagen, following the manufacturer鈥檚 instructions.	biotin	Biotinylated cRNA were prepared according to the standard Affymetrix protocol from total RNA (Expression Analysis Technical Manual, Affymetrix).	9606	standard Affymetrix protocol	GeneChip arrays were scanned by GeneChip Scanner 3000 7G according to the Affymetrix Expression Analysis Technical Manual.	Gene expression data from the tubulointerstitial compartment of human LN kidney	The data were analyzed using GenePattern pipeline: RMA method and Human Entrez Gene custom CDF annotation version 10 were used for the normalization.	GPL14663	Celine,C,Berthier	University of Michigan	1150 W. Medical Center Dr, MSRB2	Ann Arbor	MI	48109	USA	ftp://ftp.ncbi.nlm.nih.gov/geo/samples/GSM807nnn/GSM807847/suppl/GSM807847.CEL.gz	12029	LN patient	6	Tubulointerstitium from kidney biopsy	GSM807847
Tub_LN_308	GSM807848	Public on Jun 28 2012	Oct 04 2011	Jun 28 2012	RNA	1	Tubulointerstitium from LN patient	Homo sapiens	patient number: 7	disease status: LN patient	tissue: Tubulointerstitium from kidney biopsy	total RNA	Total RNA was isolated using the RNeasy mini kit from Qiagen, following the manufacturer鈥檚 instructions.	biotin	Biotinylated cRNA were prepared according to the standard Affymetrix protocol from total RNA (Expression Analysis Technical Manual, Affymetrix).	9606	standard Affymetrix protocol	GeneChip arrays were scanned by GeneChip Scanner 3000 7G according to the Affymetrix Expression Analysis Technical Manual.	Gene expression data from the tubulointerstitial compartment of human LN kidney	The data were analyzed using GenePattern pipeline: RMA method and Human Entrez Gene custom CDF annotation version 10 were used for the normalization.	GPL14663	Celine,C,Berthier	University of Michigan	1150 W. Medical Center Dr, MSRB2	Ann Arbor	MI	48109	USA	ftp://ftp.ncbi.nlm.nih.gov/geo/samples/GSM807nnn/GSM807848/suppl/GSM807848.CEL.gz	12029	LN patient	7	Tubulointerstitium from kidney biopsy	GSM807848
Tub_LN_309	GSM807849	Public on Jun 28 2012	Oct 04 2011	Jun 28 2012	RNA	1	Tubulointerstitium from LN patient	Homo sapiens	patient number: 8	disease status: LN patient	tissue: Tubulointerstitium from kidney biopsy	total RNA	Total RNA was isolated using the RNeasy mini kit from Qiagen, following the manufacturer鈥檚 instructions.	biotin	Biotinylated cRNA were prepared according to the standard Affymetrix protocol from total RNA (Expression Analysis Technical Manual, Affymetrix).	9606	standard Affymetrix protocol	GeneChip arrays were scanned by GeneChip Scanner 3000 7G according to the Affymetrix Expression Analysis Technical Manual.	Gene expression data from the tubulointerstitial compartment of human LN kidney	The data were analyzed using GenePattern pipeline: RMA method and Human Entrez Gene custom CDF annotation version 10 were used for the normalization.	GPL14663	Celine,C,Berthier	University of Michigan	1150 W. Medical Center Dr, MSRB2	Ann Arbor	MI	48109	USA	ftp://ftp.ncbi.nlm.nih.gov/geo/samples/GSM807nnn/GSM807849/suppl/GSM807849.CEL.gz	12029	LN patient	8	Tubulointerstitium from kidney biopsy	GSM807849
Tub_LN_310	GSM807850	Public on Jun 28 2012	Oct 04 2011	Jun 28 2012	RNA	1	Tubulointerstitium from LN patient	Homo sapiens	patient number: 9	disease status: LN patient	tissue: Tubulointerstitium from kidney biopsy	total RNA	Total RNA was isolated using the RNeasy mini kit from Qiagen, following the manufacturer鈥檚 instructions.	biotin	Biotinylated cRNA were prepared according to the standard Affymetrix protocol from total RNA (Expression Analysis Technical Manual, Affymetrix).	9606	standard Affymetrix protocol	GeneChip arrays were scanned by GeneChip Scanner 3000 7G according to the Affymetrix Expression Analysis Technical Manual.	Gene expression data from the tubulointerstitial compartment of human LN kidney	The data were analyzed using GenePattern pipeline: RMA method and Human Entrez Gene custom CDF annotation version 10 were used for the normalization.	GPL14663	Celine,C,Berthier	University of Michigan	1150 W. Medical Center Dr, MSRB2	Ann Arbor	MI	48109	USA	ftp://ftp.ncbi.nlm.nih.gov/geo/samples/GSM807nnn/GSM807850/suppl/GSM807850.CEL.gz	12029	LN patient	9	Tubulointerstitium from kidney biopsy	GSM807850
Tub_LN_311	GSM807851	Public on Jun 28 2012	Oct 04 2011	Jun 28 2012	RNA	1	Tubulointerstitium from LN patient	Homo sapiens	patient number: 10	disease status: LN patient	tissue: Tubulointerstitium from kidney biopsy	total RNA	Total RNA was isolated using the RNeasy mini kit from Qiagen, following the manufacturer鈥檚 instructions.	biotin	Biotinylated cRNA were prepared according to the standard Affymetrix protocol from total RNA (Expression Analysis Technical Manual, Affymetrix).	9606	standard Affymetrix protocol	GeneChip arrays were scanned by GeneChip Scanner 3000 7G according to the Affymetrix Expression Analysis Technical Manual.	Gene expression data from the tubulointerstitial compartment of human LN kidney	The data were analyzed using GenePattern pipeline: RMA method and Human Entrez Gene custom CDF annotation version 10 were used for the normalization.	GPL14663	Celine,C,Berthier	University of Michigan	1150 W. Medical Center Dr, MSRB2	Ann Arbor	MI	48109	USA	ftp://ftp.ncbi.nlm.nih.gov/geo/samples/GSM807nnn/GSM807851/suppl/GSM807851.CEL.gz	12029	LN patient	10	Tubulointerstitium from kidney biopsy	GSM807851
Tub_LN_312	GSM807852	Public on Jun 28 2012	Oct 04 2011	Jun 28 2012	RNA	1	Tubulointerstitium from LN patient	Homo sapiens	patient number: 11	disease status: LN patient	tissue: Tubulointerstitium from kidney biopsy	total RNA	Total RNA was isolated using the RNeasy mini kit from Qiagen, following the manufacturer鈥檚 instructions.	biotin	Biotinylated cRNA were prepared according to the standard Affymetrix protocol from total RNA (Expression Analysis Technical Manual, Affymetrix).	9606	standard Affymetrix protocol	GeneChip arrays were scanned by GeneChip Scanner 3000 7G according to the Affymetrix Expression Analysis Technical Manual.	Gene expression data from the tubulointerstitial compartment of human LN kidney	The data were analyzed using GenePattern pipeline: RMA method and Human Entrez Gene custom CDF annotation version 10 were used for the normalization.	GPL14663	Celine,C,Berthier	University of Michigan	1150 W. Medical Center Dr, MSRB2	Ann Arbor	MI	48109	USA	ftp://ftp.ncbi.nlm.nih.gov/geo/samples/GSM807nnn/GSM807852/suppl/GSM807852.CEL.gz	12029	LN patient	11	Tubulointerstitium from kidney biopsy	GSM807852
Tub_LN_313	GSM807853	Public on Jun 28 2012	Oct 04 2011	Jun 28 2012	RNA	1	Tubulointerstitium from LN patient	Homo sapiens	patient number: 12	disease status: LN patient	tissue: Tubulointerstitium from kidney biopsy	total RNA	Total RNA was isolated using the RNeasy mini kit from Qiagen, following the manufacturer鈥檚 instructions.	biotin	Biotinylated cRNA were prepared according to the standard Affymetrix protocol from total RNA (Expression Analysis Technical Manual, Affymetrix).	9606	standard Affymetrix protocol	GeneChip arrays were scanned by GeneChip Scanner 3000 7G according to the Affymetrix Expression Analysis Technical Manual.	Gene expression data from the tubulointerstitial compartment of human LN kidney	The data were analyzed using GenePattern pipeline: RMA method and Human Entrez Gene custom CDF annotation version 10 were used for the normalization.	GPL14663	Celine,C,Berthier	University of Michigan	1150 W. Medical Center Dr, MSRB2	Ann Arbor	MI	48109	USA	ftp://ftp.ncbi.nlm.nih.gov/geo/samples/GSM807nnn/GSM807853/suppl/GSM807853.CEL.gz	12029	LN patient	12	Tubulointerstitium from kidney biopsy	GSM807853
Tub_LN_314	GSM807854	Public on Jun 28 2012	Oct 04 2011	Jun 28 2012	RNA	1	Tubulointerstitium from LN patient	Homo sapiens	patient number: 13	disease status: LN patient	tissue: Tubulointerstitium from kidney biopsy	total RNA	Total RNA was isolated using the RNeasy mini kit from Qiagen, following the manufacturer鈥檚 instructions.	biotin	Biotinylated cRNA were prepared according to the standard Affymetrix protocol from total RNA (Expression Analysis Technical Manual, Affymetrix).	9606	standard Affymetrix protocol	GeneChip arrays were scanned by GeneChip Scanner 3000 7G according to the Affymetrix Expression Analysis Technical Manual.	Gene expression data from the tubulointerstitial compartment of human LN kidney	The data were analyzed using GenePattern pipeline: RMA method and Human Entrez Gene custom CDF annotation version 10 were used for the normalization.	GPL14663	Celine,C,Berthier	University of Michigan	1150 W. Medical Center Dr, MSRB2	Ann Arbor	MI	48109	USA	ftp://ftp.ncbi.nlm.nih.gov/geo/samples/GSM807nnn/GSM807854/suppl/GSM807854.CEL.gz	12029	LN patient	13	Tubulointerstitium from kidney biopsy	GSM807854
Tub_LN_318	GSM807855	Public on Jun 28 2012	Oct 04 2011	Jun 28 2012	RNA	1	Tubulointerstitium from LN patient	Homo sapiens	patient number: 14	disease status: LN patient	tissue: Tubulointerstitium from kidney biopsy	total RNA	Total RNA was isolated using the RNeasy mini kit from Qiagen, following the manufacturer鈥檚 instructions.	biotin	Biotinylated cRNA were prepared according to the standard Affymetrix protocol from total RNA (Expression Analysis Technical Manual, Affymetrix).	9606	standard Affymetrix protocol	GeneChip arrays were scanned by GeneChip Scanner 3000 7G according to the Affymetrix Expression Analysis Technical Manual.	Gene expression data from the tubulointerstitial compartment of human LN kidney	The data were analyzed using GenePattern pipeline: RMA method and Human Entrez Gene custom CDF annotation version 10 were used for the normalization.	GPL14663	Celine,C,Berthier	University of Michigan	1150 W. Medical Center Dr, MSRB2	Ann Arbor	MI	48109	USA	ftp://ftp.ncbi.nlm.nih.gov/geo/samples/GSM807nnn/GSM807855/suppl/GSM807855.CEL.gz	12029	LN patient	14	Tubulointerstitium from kidney biopsy	GSM807855
Tub_LN_319	GSM807856	Public on Jun 28 2012	Oct 04 2011	Jun 28 2012	RNA	1	Tubulointerstitium from LN patient	Homo sapiens	patient number: 15	disease status: LN patient	tissue: Tubulointerstitium from kidney biopsy	total RNA	Total RNA was isolated using the RNeasy mini kit from Qiagen, following the manufacturer鈥檚 instructions.	biotin	Biotinylated cRNA were prepared according to the standard Affymetrix protocol from total RNA (Expression Analysis Technical Manual, Affymetrix).	9606	standard Affymetrix protocol	GeneChip arrays were scanned by GeneChip Scanner 3000 7G according to the Affymetrix Expression Analysis Technical Manual.	Gene expression data from the tubulointerstitial compartment of human LN kidney	The data were analyzed using GenePattern pipeline: RMA method and Human Entrez Gene custom CDF annotation version 10 were used for the normalization.	GPL14663	Celine,C,Berthier	University of Michigan	1150 W. Medical Center Dr, MSRB2	Ann Arbor	MI	48109	USA	ftp://ftp.ncbi.nlm.nih.gov/geo/samples/GSM807nnn/GSM807856/suppl/GSM807856.CEL.gz	12029	LN patient	15	Tubulointerstitium from kidney biopsy	GSM807856
Tub_LN_323	GSM807857	Public on Jun 28 2012	Oct 04 2011	Jun 28 2012	RNA	1	Tubulointerstitium from LN patient	Homo sapiens	patient number: 16	disease status: LN patient	tissue: Tubulointerstitium from kidney biopsy	total RNA	Total RNA was isolated using the RNeasy mini kit from Qiagen, following the manufacturer鈥檚 instructions.	biotin	Biotinylated cRNA were prepared according to the standard Affymetrix protocol from total RNA (Expression Analysis Technical Manual, Affymetrix).	9606	standard Affymetrix protocol	GeneChip arrays were scanned by GeneChip Scanner 3000 7G according to the Affymetrix Expression Analysis Technical Manual.	Gene expression data from the tubulointerstitial compartment of human LN kidney	The data were analyzed using GenePattern pipeline: RMA method and Human Entrez Gene custom CDF annotation version 10 were used for the normalization.	GPL14663	Celine,C,Berthier	University of Michigan	1150 W. Medical Center Dr, MSRB2	Ann Arbor	MI	48109	USA	ftp://ftp.ncbi.nlm.nih.gov/geo/samples/GSM807nnn/GSM807857/suppl/GSM807857.CEL.gz	12029	LN patient	16	Tubulointerstitium from kidney biopsy	GSM807857
Tub_LN_329	GSM807858	Public on Jun 28 2012	Oct 04 2011	Jun 28 2012	RNA	1	Tubulointerstitium from LN patient	Homo sapiens	patient number: 17	disease status: LN patient	tissue: Tubulointerstitium from kidney biopsy	total RNA	Total RNA was isolated using the RNeasy mini kit from Qiagen, following the manufacturer鈥檚 instructions.	biotin	Biotinylated cRNA were prepared according to the standard Affymetrix protocol from total RNA (Expression Analysis Technical Manual, Affymetrix).	9606	standard Affymetrix protocol	GeneChip arrays were scanned by GeneChip Scanner 3000 7G according to the Affymetrix Expression Analysis Technical Manual.	Gene expression data from the tubulointerstitial compartment of human LN kidney	The data were analyzed using GenePattern pipeline: RMA method and Human Entrez Gene custom CDF annotation version 10 were used for the normalization.	GPL14663	Celine,C,Berthier	University of Michigan	1150 W. Medical Center Dr, MSRB2	Ann Arbor	MI	48109	USA	ftp://ftp.ncbi.nlm.nih.gov/geo/samples/GSM807nnn/GSM807858/suppl/GSM807858.CEL.gz	12029	LN patient	17	Tubulointerstitium from kidney biopsy	GSM807858
Tub_LN_336	GSM807859	Public on Jun 28 2012	Oct 04 2011	Jun 28 2012	RNA	1	Tubulointerstitium from LN patient	Homo sapiens	patient number: 18	disease status: LN patient	tissue: Tubulointerstitium from kidney biopsy	total RNA	Total RNA was isolated using the RNeasy mini kit from Qiagen, following the manufacturer鈥檚 instructions.	biotin	Biotinylated cRNA were prepared according to the standard Affymetrix protocol from total RNA (Expression Analysis Technical Manual, Affymetrix).	9606	standard Affymetrix protocol	GeneChip arrays were scanned by GeneChip Scanner 3000 7G according to the Affymetrix Expression Analysis Technical Manual.	Gene expression data from the tubulointerstitial compartment of human LN kidney	The data were analyzed using GenePattern pipeline: RMA method and Human Entrez Gene custom CDF annotation version 10 were used for the normalization.	GPL14663	Celine,C,Berthier	University of Michigan	1150 W. Medical Center Dr, MSRB2	Ann Arbor	MI	48109	USA	ftp://ftp.ncbi.nlm.nih.gov/geo/samples/GSM807nnn/GSM807859/suppl/GSM807859.CEL.gz	12029	LN patient	18	Tubulointerstitium from kidney biopsy	GSM807859
Tub_LN_338	GSM807860	Public on Jun 28 2012	Oct 04 2011	Jun 28 2012	RNA	1	Tubulointerstitium from LN patient	Homo sapiens	patient number: 19	disease status: LN patient	tissue: Tubulointerstitium from kidney biopsy	total RNA	Total RNA was isolated using the RNeasy mini kit from Qiagen, following the manufacturer鈥檚 instructions.	biotin	Biotinylated cRNA were prepared according to the standard Affymetrix protocol from total RNA (Expression Analysis Technical Manual, Affymetrix).	9606	standard Affymetrix protocol	GeneChip arrays were scanned by GeneChip Scanner 3000 7G according to the Affymetrix Expression Analysis Technical Manual.	Gene expression data from the tubulointerstitial compartment of human LN kidney	The data were analyzed using GenePattern pipeline: RMA method and Human Entrez Gene custom CDF annotation version 10 were used for the normalization.	GPL14663	Celine,C,Berthier	University of Michigan	1150 W. Medical Center Dr, MSRB2	Ann Arbor	MI	48109	USA	ftp://ftp.ncbi.nlm.nih.gov/geo/samples/GSM807nnn/GSM807860/suppl/GSM807860.CEL.gz	12029	LN patient	19	Tubulointerstitium from kidney biopsy	GSM807860
Tub_LN_340	GSM807861	Public on Jun 28 2012	Oct 04 2011	Jun 28 2012	RNA	1	Tubulointerstitium from LN patient	Homo sapiens	patient number: 20	disease status: LN patient	tissue: Tubulointerstitium from kidney biopsy	total RNA	Total RNA was isolated using the RNeasy mini kit from Qiagen, following the manufacturer鈥檚 instructions.	biotin	Biotinylated cRNA were prepared according to the standard Affymetrix protocol from total RNA (Expression Analysis Technical Manual, Affymetrix).	9606	standard Affymetrix protocol	GeneChip arrays were scanned by GeneChip Scanner 3000 7G according to the Affymetrix Expression Analysis Technical Manual.	Gene expression data from the tubulointerstitial compartment of human LN kidney	The data were analyzed using GenePattern pipeline: RMA method and Human Entrez Gene custom CDF annotation version 10 were used for the normalization.	GPL14663	Celine,C,Berthier	University of Michigan	1150 W. Medical Center Dr, MSRB2	Ann Arbor	MI	48109	USA	ftp://ftp.ncbi.nlm.nih.gov/geo/samples/GSM807nnn/GSM807861/suppl/GSM807861.CEL.gz	12029	LN patient	20	Tubulointerstitium from kidney biopsy	GSM807861
Tub_LN_342	GSM807862	Public on Jun 28 2012	Oct 04 2011	Jun 28 2012	RNA	1	Tubulointerstitium from LN patient	Homo sapiens	patient number: 21	disease status: LN patient	tissue: Tubulointerstitium from kidney biopsy	total RNA	Total RNA was isolated using the RNeasy mini kit from Qiagen, following the manufacturer鈥檚 instructions.	biotin	Biotinylated cRNA were prepared according to the standard Affymetrix protocol from total RNA (Expression Analysis Technical Manual, Affymetrix).	9606	standard Affymetrix protocol	GeneChip arrays were scanned by GeneChip Scanner 3000 7G according to the Affymetrix Expression Analysis Technical Manual.	Gene expression data from the tubulointerstitial compartment of human LN kidney	The data were analyzed using GenePattern pipeline: RMA method and Human Entrez Gene custom CDF annotation version 10 were used for the normalization.	GPL14663	Celine,C,Berthier	University of Michigan	1150 W. Medical Center Dr, MSRB2	Ann Arbor	MI	48109	USA	ftp://ftp.ncbi.nlm.nih.gov/geo/samples/GSM807nnn/GSM807862/suppl/GSM807862.CEL.gz	12029	LN patient	21	Tubulointerstitium from kidney biopsy	GSM807862
Tub_LN_343	GSM807863	Public on Jun 28 2012	Oct 04 2011	Jun 28 2012	RNA	1	Tubulointerstitium from LN patient	Homo sapiens	patient number: 22	disease status: LN patient	tissue: Tubulointerstitium from kidney biopsy	total RNA	Total RNA was isolated using the RNeasy mini kit from Qiagen, following the manufacturer鈥檚 instructions.	biotin	Biotinylated cRNA were prepared according to the standard Affymetrix protocol from total RNA (Expression Analysis Technical Manual, Affymetrix).	9606	standard Affymetrix protocol	GeneChip arrays were scanned by GeneChip Scanner 3000 7G according to the Affymetrix Expression Analysis Technical Manual.	Gene expression data from the tubulointerstitial compartment of human LN kidney	The data were analyzed using GenePattern pipeline: RMA method and Human Entrez Gene custom CDF annotation version 10 were used for the normalization.	GPL14663	Celine,C,Berthier	University of Michigan	1150 W. Medical Center Dr, MSRB2	Ann Arbor	MI	48109	USA	ftp://ftp.ncbi.nlm.nih.gov/geo/samples/GSM807nnn/GSM807863/suppl/GSM807863.CEL.gz	12029	LN patient	22	Tubulointerstitium from kidney biopsy	GSM807863
Tub_LN_346	GSM807864	Public on Jun 28 2012	Oct 04 2011	Jun 28 2012	RNA	1	Tubulointerstitium from LN patient	Homo sapiens	patient number: 23	disease status: LN patient	tissue: Tubulointerstitium from kidney biopsy	total RNA	Total RNA was isolated using the RNeasy mini kit from Qiagen, following the manufacturer鈥檚 instructions.	biotin	Biotinylated cRNA were prepared according to the standard Affymetrix protocol from total RNA (Expression Analysis Technical Manual, Affymetrix).	9606	standard Affymetrix protocol	GeneChip arrays were scanned by GeneChip Scanner 3000 7G according to the Affymetrix Expression Analysis Technical Manual.	Gene expression data from the tubulointerstitial compartment of human LN kidney	The data were analyzed using GenePattern pipeline: RMA method and Human Entrez Gene custom CDF annotation version 10 were used for the normalization.	GPL14663	Celine,C,Berthier	University of Michigan	1150 W. Medical Center Dr, MSRB2	Ann Arbor	MI	48109	USA	ftp://ftp.ncbi.nlm.nih.gov/geo/samples/GSM807nnn/GSM807864/suppl/GSM807864.CEL.gz	12029	LN patient	23	Tubulointerstitium from kidney biopsy	GSM807864
Tub_LN_348	GSM807865	Public on Jun 28 2012	Oct 04 2011	Jun 28 2012	RNA	1	Tubulointerstitium from LN patient	Homo sapiens	patient number: 24	disease status: LN patient	tissue: Tubulointerstitium from kidney biopsy	total RNA	Total RNA was isolated using the RNeasy mini kit from Qiagen, following the manufacturer鈥檚 instructions.	biotin	Biotinylated cRNA were prepared according to the standard Affymetrix protocol from total RNA (Expression Analysis Technical Manual, Affymetrix).	9606	standard Affymetrix protocol	GeneChip arrays were scanned by GeneChip Scanner 3000 7G according to the Affymetrix Expression Analysis Technical Manual.	Gene expression data from the tubulointerstitial compartment of human LN kidney	The data were analyzed using GenePattern pipeline: RMA method and Human Entrez Gene custom CDF annotation version 10 were used for the normalization.	GPL14663	Celine,C,Berthier	University of Michigan	1150 W. Medical Center Dr, MSRB2	Ann Arbor	MI	48109	USA	ftp://ftp.ncbi.nlm.nih.gov/geo/samples/GSM807nnn/GSM807865/suppl/GSM807865.CEL.gz	12029	LN patient	24	Tubulointerstitium from kidney biopsy	GSM807865
Tub_LN_349	GSM807866	Public on Jun 28 2012	Oct 04 2011	Jun 28 2012	RNA	1	Tubulointerstitium from LN patient	Homo sapiens	patient number: 25	disease status: LN patient	tissue: Tubulointerstitium from kidney biopsy	total RNA	Total RNA was isolated using the RNeasy mini kit from Qiagen, following the manufacturer鈥檚 instructions.	biotin	Biotinylated cRNA were prepared according to the standard Affymetrix protocol from total RNA (Expression Analysis Technical Manual, Affymetrix).	9606	standard Affymetrix protocol	GeneChip arrays were scanned by GeneChip Scanner 3000 7G according to the Affymetrix Expression Analysis Technical Manual.	Gene expression data from the tubulointerstitial compartment of human LN kidney	The data were analyzed using GenePattern pipeline: RMA method and Human Entrez Gene custom CDF annotation version 10 were used for the normalization.	GPL14663	Celine,C,Berthier	University of Michigan	1150 W. Medical Center Dr, MSRB2	Ann Arbor	MI	48109	USA	ftp://ftp.ncbi.nlm.nih.gov/geo/samples/GSM807nnn/GSM807866/suppl/GSM807866.CEL.gz	12029	LN patient	25	Tubulointerstitium from kidney biopsy	GSM807866
Tub_LN_352	GSM807867	Public on Jun 28 2012	Oct 04 2011	Jun 28 2012	RNA	1	Tubulointerstitium from LN patient	Homo sapiens	patient number: 26	disease status: LN patient	tissue: Tubulointerstitium from kidney biopsy	total RNA	Total RNA was isolated using the RNeasy mini kit from Qiagen, following the manufacturer鈥檚 instructions.	biotin	Biotinylated cRNA were prepared according to the standard Affymetrix protocol from total RNA (Expression Analysis Technical Manual, Affymetrix).	9606	standard Affymetrix protocol	GeneChip arrays were scanned by GeneChip Scanner 3000 7G according to the Affymetrix Expression Analysis Technical Manual.	Gene expression data from the tubulointerstitial compartment of human LN kidney	The data were analyzed using GenePattern pipeline: RMA method and Human Entrez Gene custom CDF annotation version 10 were used for the normalization.	GPL14663	Celine,C,Berthier	University of Michigan	1150 W. Medical Center Dr, MSRB2	Ann Arbor	MI	48109	USA	ftp://ftp.ncbi.nlm.nih.gov/geo/samples/GSM807nnn/GSM807867/suppl/GSM807867.CEL.gz	12029	LN patient	26	Tubulointerstitium from kidney biopsy	GSM807867
Tub_LN_357	GSM807868	Public on Jun 28 2012	Oct 04 2011	Jun 28 2012	RNA	1	Tubulointerstitium from LN patient	Homo sapiens	patient number: 27	disease status: LN patient	tissue: Tubulointerstitium from kidney biopsy	total RNA	Total RNA was isolated using the RNeasy mini kit from Qiagen, following the manufacturer鈥檚 instructions.	biotin	Biotinylated cRNA were prepared according to the standard Affymetrix protocol from total RNA (Expression Analysis Technical Manual, Affymetrix).	9606	standard Affymetrix protocol	GeneChip arrays were scanned by GeneChip Scanner 3000 7G according to the Affymetrix Expression Analysis Technical Manual.	Gene expression data from the tubulointerstitial compartment of human LN kidney	The data were analyzed using GenePattern pipeline: RMA method and Human Entrez Gene custom CDF annotation version 10 were used for the normalization.	GPL14663	Celine,C,Berthier	University of Michigan	1150 W. Medical Center Dr, MSRB2	Ann Arbor	MI	48109	USA	ftp://ftp.ncbi.nlm.nih.gov/geo/samples/GSM807nnn/GSM807868/suppl/GSM807868.CEL.gz	12029	LN patient	27	Tubulointerstitium from kidney biopsy	GSM807868
Tub_LN_358	GSM807869	Public on Jun 28 2012	Oct 04 2011	Jun 28 2012	RNA	1	Tubulointerstitium from LN patient	Homo sapiens	patient number: 28	disease status: LN patient	tissue: Tubulointerstitium from kidney biopsy	total RNA	Total RNA was isolated using the RNeasy mini kit from Qiagen, following the manufacturer鈥檚 instructions.	biotin	Biotinylated cRNA were prepared according to the standard Affymetrix protocol from total RNA (Expression Analysis Technical Manual, Affymetrix).	9606	standard Affymetrix protocol	GeneChip arrays were scanned by GeneChip Scanner 3000 7G according to the Affymetrix Expression Analysis Technical Manual.	Gene expression data from the tubulointerstitial compartment of human LN kidney	The data were analyzed using GenePattern pipeline: RMA method and Human Entrez Gene custom CDF annotation version 10 were used for the normalization.	GPL14663	Celine,C,Berthier	University of Michigan	1150 W. Medical Center Dr, MSRB2	Ann Arbor	MI	48109	USA	ftp://ftp.ncbi.nlm.nih.gov/geo/samples/GSM807nnn/GSM807869/suppl/GSM807869.CEL.gz	12029	LN patient	28	Tubulointerstitium from kidney biopsy	GSM807869
Tub_LN_359	GSM807870	Public on Jun 28 2012	Oct 04 2011	Jun 28 2012	RNA	1	Tubulointerstitium from LN patient	Homo sapiens	patient number: 29	disease status: LN patient	tissue: Tubulointerstitium from kidney biopsy	total RNA	Total RNA was isolated using the RNeasy mini kit from Qiagen, following the manufacturer鈥檚 instructions.	biotin	Biotinylated cRNA were prepared according to the standard Affymetrix protocol from total RNA (Expression Analysis Technical Manual, Affymetrix).	9606	standard Affymetrix protocol	GeneChip arrays were scanned by GeneChip Scanner 3000 7G according to the Affymetrix Expression Analysis Technical Manual.	Gene expression data from the tubulointerstitial compartment of human LN kidney	The data were analyzed using GenePattern pipeline: RMA method and Human Entrez Gene custom CDF annotation version 10 were used for the normalization.	GPL14663	Celine,C,Berthier	University of Michigan	1150 W. Medical Center Dr, MSRB2	Ann Arbor	MI	48109	USA	ftp://ftp.ncbi.nlm.nih.gov/geo/samples/GSM807nnn/GSM807870/suppl/GSM807870.CEL.gz	12029	LN patient	29	Tubulointerstitium from kidney biopsy	GSM807870
Tub_LN_360	GSM807871	Public on Jun 28 2012	Oct 04 2011	Jun 28 2012	RNA	1	Tubulointerstitium from LN patient	Homo sapiens	patient number: 30	disease status: LN patient	tissue: Tubulointerstitium from kidney biopsy	total RNA	Total RNA was isolated using the RNeasy mini kit from Qiagen, following the manufacturer鈥檚 instructions.	biotin	Biotinylated cRNA were prepared according to the standard Affymetrix protocol from total RNA (Expression Analysis Technical Manual, Affymetrix).	9606	standard Affymetrix protocol	GeneChip arrays were scanned by GeneChip Scanner 3000 7G according to the Affymetrix Expression Analysis Technical Manual.	Gene expression data from the tubulointerstitial compartment of human LN kidney	The data were analyzed using GenePattern pipeline: RMA method and Human Entrez Gene custom CDF annotation version 10 were used for the normalization.	GPL14663	Celine,C,Berthier	University of Michigan	1150 W. Medical Center Dr, MSRB2	Ann Arbor	MI	48109	USA	ftp://ftp.ncbi.nlm.nih.gov/geo/samples/GSM807nnn/GSM807871/suppl/GSM807871.CEL.gz	12029	LN patient	30	Tubulointerstitium from kidney biopsy	GSM807871
Tub_LN_361	GSM807872	Public on Jun 28 2012	Oct 04 2011	Jun 28 2012	RNA	1	Tubulointerstitium from LN patient	Homo sapiens	patient number: 31	disease status: LN patient	tissue: Tubulointerstitium from kidney biopsy	total RNA	Total RNA was isolated using the RNeasy mini kit from Qiagen, following the manufacturer鈥檚 instructions.	biotin	Biotinylated cRNA were prepared according to the standard Affymetrix protocol from total RNA (Expression Analysis Technical Manual, Affymetrix).	9606	standard Affymetrix protocol	GeneChip arrays were scanned by GeneChip Scanner 3000 7G according to the Affymetrix Expression Analysis Technical Manual.	Gene expression data from the tubulointerstitial compartment of human LN kidney	The data were analyzed using GenePattern pipeline: RMA method and Human Entrez Gene custom CDF annotation version 10 were used for the normalization.	GPL14663	Celine,C,Berthier	University of Michigan	1150 W. Medical Center Dr, MSRB2	Ann Arbor	MI	48109	USA	ftp://ftp.ncbi.nlm.nih.gov/geo/samples/GSM807nnn/GSM807872/suppl/GSM807872.CEL.gz	12029	LN patient	31	Tubulointerstitium from kidney biopsy	GSM807872
Tub_LN_362	GSM807873	Public on Jun 28 2012	Oct 04 2011	Jun 28 2012	RNA	1	Tubulointerstitium from LN patient	Homo sapiens	patient number: 32	disease status: LN patient	tissue: Tubulointerstitium from kidney biopsy	total RNA	Total RNA was isolated using the RNeasy mini kit from Qiagen, following the manufacturer鈥檚 instructions.	biotin	Biotinylated cRNA were prepared according to the standard Affymetrix protocol from total RNA (Expression Analysis Technical Manual, Affymetrix).	9606	standard Affymetrix protocol	GeneChip arrays were scanned by GeneChip Scanner 3000 7G according to the Affymetrix Expression Analysis Technical Manual.	Gene expression data from the tubulointerstitial compartment of human LN kidney	The data were analyzed using GenePattern pipeline: RMA method and Human Entrez Gene custom CDF annotation version 10 were used for the normalization.	GPL14663	Celine,C,Berthier	University of Michigan	1150 W. Medical Center Dr, MSRB2	Ann Arbor	MI	48109	USA	ftp://ftp.ncbi.nlm.nih.gov/geo/samples/GSM807nnn/GSM807873/suppl/GSM807873.CEL.gz	12029	LN patient	32	Tubulointerstitium from kidney biopsy	GSM807873
Tub_LD_363	GSM807874	Public on Jun 28 2012	Oct 04 2011	Jun 28 2012	RNA	1	Tubulointerstitium from control living donor	Homo sapiens	patient number: 1	disease status: control	tissue: Tubulointerstitium from kidney biopsy	total RNA	Total RNA was isolated using the RNeasy mini kit from Qiagen, following the manufacturer鈥檚 instructions.	biotin	Biotinylated cRNA were prepared according to the standard Affymetrix protocol from total RNA (Expression Analysis Technical Manual, Affymetrix).	9606	standard Affymetrix protocol	GeneChip arrays were scanned by GeneChip Scanner 3000 7G according to the Affymetrix Expression Analysis Technical Manual.	Gene expression data from the tubulointerstitial compartment of human pre-transplant living donor control kidney	The data were analyzed using GenePattern pipeline: RMA method and Human Entrez Gene custom CDF annotation version 10 were used for the normalization.	GPL14663	Celine,C,Berthier	University of Michigan	1150 W. Medical Center Dr, MSRB2	Ann Arbor	MI	48109	USA	ftp://ftp.ncbi.nlm.nih.gov/geo/samples/GSM807nnn/GSM807874/suppl/GSM807874.CEL.gz	12029	control	1	Tubulointerstitium from kidney biopsy	GSM807874
Tub_LD_364	GSM807875	Public on Jun 28 2012	Oct 04 2011	Jun 28 2012	RNA	1	Tubulointerstitium from control living donor	Homo sapiens	patient number: 2	disease status: control	tissue: Tubulointerstitium from kidney biopsy	total RNA	Total RNA was isolated using the RNeasy mini kit from Qiagen, following the manufacturer鈥檚 instructions.	biotin	Biotinylated cRNA were prepared according to the standard Affymetrix protocol from total RNA (Expression Analysis Technical Manual, Affymetrix).	9606	standard Affymetrix protocol	GeneChip arrays were scanned by GeneChip Scanner 3000 7G according to the Affymetrix Expression Analysis Technical Manual.	Gene expression data from the tubulointerstitial compartment of human pre-transplant living donor control kidney	The data were analyzed using GenePattern pipeline: RMA method and Human Entrez Gene custom CDF annotation version 10 were used for the normalization.	GPL14663	Celine,C,Berthier	University of Michigan	1150 W. Medical Center Dr, MSRB2	Ann Arbor	MI	48109	USA	ftp://ftp.ncbi.nlm.nih.gov/geo/samples/GSM807nnn/GSM807875/suppl/GSM807875.CEL.gz	12029	control	2	Tubulointerstitium from kidney biopsy	GSM807875
Tub_LD_365	GSM807876	Public on Jun 28 2012	Oct 04 2011	Jun 28 2012	RNA	1	Tubulointerstitium from control living donor	Homo sapiens	patient number: 3	disease status: control	tissue: Tubulointerstitium from kidney biopsy	total RNA	Total RNA was isolated using the RNeasy mini kit from Qiagen, following the manufacturer鈥檚 instructions.	biotin	Biotinylated cRNA were prepared according to the standard Affymetrix protocol from total RNA (Expression Analysis Technical Manual, Affymetrix).	9606	standard Affymetrix protocol	GeneChip arrays were scanned by GeneChip Scanner 3000 7G according to the Affymetrix Expression Analysis Technical Manual.	Gene expression data from the tubulointerstitial compartment of human pre-transplant living donor control kidney	The data were analyzed using GenePattern pipeline: RMA method and Human Entrez Gene custom CDF annotation version 10 were used for the normalization.	GPL14663	Celine,C,Berthier	University of Michigan	1150 W. Medical Center Dr, MSRB2	Ann Arbor	MI	48109	USA	ftp://ftp.ncbi.nlm.nih.gov/geo/samples/GSM807nnn/GSM807876/suppl/GSM807876.CEL.gz	12029	control	3	Tubulointerstitium from kidney biopsy	GSM807876
Tub_LD_366	GSM807877	Public on Jun 28 2012	Oct 04 2011	Jun 28 2012	RNA	1	Tubulointerstitium from control living donor	Homo sapiens	patient number: 4	disease status: control	tissue: Tubulointerstitium from kidney biopsy	total RNA	Total RNA was isolated using the RNeasy mini kit from Qiagen, following the manufacturer鈥檚 instructions.	biotin	Biotinylated cRNA were prepared according to the standard Affymetrix protocol from total RNA (Expression Analysis Technical Manual, Affymetrix).	9606	standard Affymetrix protocol	GeneChip arrays were scanned by GeneChip Scanner 3000 7G according to the Affymetrix Expression Analysis Technical Manual.	Gene expression data from the tubulointerstitial compartment of human pre-transplant living donor control kidney	The data were analyzed using GenePattern pipeline: RMA method and Human Entrez Gene custom CDF annotation version 10 were used for the normalization.	GPL14663	Celine,C,Berthier	University of Michigan	1150 W. Medical Center Dr, MSRB2	Ann Arbor	MI	48109	USA	ftp://ftp.ncbi.nlm.nih.gov/geo/samples/GSM807nnn/GSM807877/suppl/GSM807877.CEL.gz	12029	control	4	Tubulointerstitium from kidney biopsy	GSM807877
Tub_LD_367	GSM807878	Public on Jun 28 2012	Oct 04 2011	Jun 28 2012	RNA	1	Tubulointerstitium from control living donor	Homo sapiens	patient number: 5	disease status: control	tissue: Tubulointerstitium from kidney biopsy	total RNA	Total RNA was isolated using the RNeasy mini kit from Qiagen, following the manufacturer鈥檚 instructions.	biotin	Biotinylated cRNA were prepared according to the standard Affymetrix protocol from total RNA (Expression Analysis Technical Manual, Affymetrix).	9606	standard Affymetrix protocol	GeneChip arrays were scanned by GeneChip Scanner 3000 7G according to the Affymetrix Expression Analysis Technical Manual.	Gene expression data from the tubulointerstitial compartment of human pre-transplant living donor control kidney	The data were analyzed using GenePattern pipeline: RMA method and Human Entrez Gene custom CDF annotation version 10 were used for the normalization.	GPL14663	Celine,C,Berthier	University of Michigan	1150 W. Medical Center Dr, MSRB2	Ann Arbor	MI	48109	USA	ftp://ftp.ncbi.nlm.nih.gov/geo/samples/GSM807nnn/GSM807878/suppl/GSM807878.CEL.gz	12029	control	5	Tubulointerstitium from kidney biopsy	GSM807878
Tub_LD_368	GSM807879	Public on Jun 28 2012	Oct 04 2011	Jun 28 2012	RNA	1	Tubulointerstitium from control living donor	Homo sapiens	patient number: 6	disease status: control	tissue: Tubulointerstitium from kidney biopsy	total RNA	Total RNA was isolated using the RNeasy mini kit from Qiagen, following the manufacturer鈥檚 instructions.	biotin	Biotinylated cRNA were prepared according to the standard Affymetrix protocol from total RNA (Expression Analysis Technical Manual, Affymetrix).	9606	standard Affymetrix protocol	GeneChip arrays were scanned by GeneChip Scanner 3000 7G according to the Affymetrix Expression Analysis Technical Manual.	Gene expression data from the tubulointerstitial compartment of human pre-transplant living donor control kidney	The data were analyzed using GenePattern pipeline: RMA method and Human Entrez Gene custom CDF annotation version 10 were used for the normalization.	GPL14663	Celine,C,Berthier	University of Michigan	1150 W. Medical Center Dr, MSRB2	Ann Arbor	MI	48109	USA	ftp://ftp.ncbi.nlm.nih.gov/geo/samples/GSM807nnn/GSM807879/suppl/GSM807879.CEL.gz	12029	control	6	Tubulointerstitium from kidney biopsy	GSM807879
Tub_LD_369	GSM807880	Public on Jun 28 2012	Oct 04 2011	Jun 28 2012	RNA	1	Tubulointerstitium from control living donor	Homo sapiens	patient number: 7	disease status: control	tissue: Tubulointerstitium from kidney biopsy	total RNA	Total RNA was isolated using the RNeasy mini kit from Qiagen, following the manufacturer鈥檚 instructions.	biotin	Biotinylated cRNA were prepared according to the standard Affymetrix protocol from total RNA (Expression Analysis Technical Manual, Affymetrix).	9606	standard Affymetrix protocol	GeneChip arrays were scanned by GeneChip Scanner 3000 7G according to the Affymetrix Expression Analysis Technical Manual.	Gene expression data from the tubulointerstitial compartment of human pre-transplant living donor control kidney	The data were analyzed using GenePattern pipeline: RMA method and Human Entrez Gene custom CDF annotation version 10 were used for the normalization.	GPL14663	Celine,C,Berthier	University of Michigan	1150 W. Medical Center Dr, MSRB2	Ann Arbor	MI	48109	USA	ftp://ftp.ncbi.nlm.nih.gov/geo/samples/GSM807nnn/GSM807880/suppl/GSM807880.CEL.gz	12029	control	7	Tubulointerstitium from kidney biopsy	GSM807880
Tub_LD_370	GSM807881	Public on Jun 28 2012	Oct 04 2011	Jun 28 2012	RNA	1	Tubulointerstitium from control living donor	Homo sapiens	patient number: 8	disease status: control	tissue: Tubulointerstitium from kidney biopsy	total RNA	Total RNA was isolated using the RNeasy mini kit from Qiagen, following the manufacturer鈥檚 instructions.	biotin	Biotinylated cRNA were prepared according to the standard Affymetrix protocol from total RNA (Expression Analysis Technical Manual, Affymetrix).	9606	standard Affymetrix protocol	GeneChip arrays were scanned by GeneChip Scanner 3000 7G according to the Affymetrix Expression Analysis Technical Manual.	Gene expression data from the tubulointerstitial compartment of human pre-transplant living donor control kidney	The data were analyzed using GenePattern pipeline: RMA method and Human Entrez Gene custom CDF annotation version 10 were used for the normalization.	GPL14663	Celine,C,Berthier	University of Michigan	1150 W. Medical Center Dr, MSRB2	Ann Arbor	MI	48109	USA	ftp://ftp.ncbi.nlm.nih.gov/geo/samples/GSM807nnn/GSM807881/suppl/GSM807881.CEL.gz	12029	control	8	Tubulointerstitium from kidney biopsy	GSM807881
Tub_LD_371	GSM807882	Public on Jun 28 2012	Oct 04 2011	Jun 28 2012	RNA	1	Tubulointerstitium from control living donor	Homo sapiens	patient number: 9	disease status: control	tissue: Tubulointerstitium from kidney biopsy	total RNA	Total RNA was isolated using the RNeasy mini kit from Qiagen, following the manufacturer鈥檚 instructions.	biotin	Biotinylated cRNA were prepared according to the standard Affymetrix protocol from total RNA (Expression Analysis Technical Manual, Affymetrix).	9606	standard Affymetrix protocol	GeneChip arrays were scanned by GeneChip Scanner 3000 7G according to the Affymetrix Expression Analysis Technical Manual.	Gene expression data from the tubulointerstitial compartment of human pre-transplant living donor control kidney	The data were analyzed using GenePattern pipeline: RMA method and Human Entrez Gene custom CDF annotation version 10 were used for the normalization.	GPL14663	Celine,C,Berthier	University of Michigan	1150 W. Medical Center Dr, MSRB2	Ann Arbor	MI	48109	USA	ftp://ftp.ncbi.nlm.nih.gov/geo/samples/GSM807nnn/GSM807882/suppl/GSM807882.CEL.gz	12029	control	9	Tubulointerstitium from kidney biopsy	GSM807882
Tub_LD_373	GSM807883	Public on Jun 28 2012	Oct 04 2011	Jun 28 2012	RNA	1	Tubulointerstitium from control living donor	Homo sapiens	patient number: 10	disease status: control	tissue: Tubulointerstitium from kidney biopsy	total RNA	Total RNA was isolated using the RNeasy mini kit from Qiagen, following the manufacturer鈥檚 instructions.	biotin	Biotinylated cRNA were prepared according to the standard Affymetrix protocol from total RNA (Expression Analysis Technical Manual, Affymetrix).	9606	standard Affymetrix protocol	GeneChip arrays were scanned by GeneChip Scanner 3000 7G according to the Affymetrix Expression Analysis Technical Manual.	Gene expression data from the tubulointerstitial compartment of human pre-transplant living donor control kidney	The data were analyzed using GenePattern pipeline: RMA method and Human Entrez Gene custom CDF annotation version 10 were used for the normalization.	GPL14663	Celine,C,Berthier	University of Michigan	1150 W. Medical Center Dr, MSRB2	Ann Arbor	MI	48109	USA	ftp://ftp.ncbi.nlm.nih.gov/geo/samples/GSM807nnn/GSM807883/suppl/GSM807883.CEL.gz	12029	control	10	Tubulointerstitium from kidney biopsy	GSM807883
Tub_LD_374	GSM807884	Public on Jun 28 2012	Oct 04 2011	Jun 28 2012	RNA	1	Tubulointerstitium from control living donor	Homo sapiens	patient number: 11	disease status: control	tissue: Tubulointerstitium from kidney biopsy	total RNA	Total RNA was isolated using the RNeasy mini kit from Qiagen, following the manufacturer鈥檚 instructions.	biotin	Biotinylated cRNA were prepared according to the standard Affymetrix protocol from total RNA (Expression Analysis Technical Manual, Affymetrix).	9606	standard Affymetrix protocol	GeneChip arrays were scanned by GeneChip Scanner 3000 7G according to the Affymetrix Expression Analysis Technical Manual.	Gene expression data from the tubulointerstitial compartment of human pre-transplant living donor control kidney	The data were analyzed using GenePattern pipeline: RMA method and Human Entrez Gene custom CDF annotation version 10 were used for the normalization.	GPL14663	Celine,C,Berthier	University of Michigan	1150 W. Medical Center Dr, MSRB2	Ann Arbor	MI	48109	USA	ftp://ftp.ncbi.nlm.nih.gov/geo/samples/GSM807nnn/GSM807884/suppl/GSM807884.CEL.gz	12029	control	11	Tubulointerstitium from kidney biopsy	GSM807884
Tub_LD_375	GSM807885	Public on Jun 28 2012	Oct 04 2011	Jun 28 2012	RNA	1	Tubulointerstitium from control living donor	Homo sapiens	patient number: 12	disease status: control	tissue: Tubulointerstitium from kidney biopsy	total RNA	Total RNA was isolated using the RNeasy mini kit from Qiagen, following the manufacturer鈥檚 instructions.	biotin	Biotinylated cRNA were prepared according to the standard Affymetrix protocol from total RNA (Expression Analysis Technical Manual, Affymetrix).	9606	standard Affymetrix protocol	GeneChip arrays were scanned by GeneChip Scanner 3000 7G according to the Affymetrix Expression Analysis Technical Manual.	Gene expression data from the tubulointerstitial compartment of human pre-transplant living donor control kidney	The data were analyzed using GenePattern pipeline: RMA method and Human Entrez Gene custom CDF annotation version 10 were used for the normalization.	GPL14663	Celine,C,Berthier	University of Michigan	1150 W. Medical Center Dr, MSRB2	Ann Arbor	MI	48109	USA	ftp://ftp.ncbi.nlm.nih.gov/geo/samples/GSM807nnn/GSM807885/suppl/GSM807885.CEL.gz	12029	control	12	Tubulointerstitium from kidney biopsy	GSM807885
Tub_LD_376	GSM807886	Public on Jun 28 2012	Oct 04 2011	Jun 28 2012	RNA	1	Tubulointerstitium from control living donor	Homo sapiens	patient number: 13	disease status: control	tissue: Tubulointerstitium from kidney biopsy	total RNA	Total RNA was isolated using the RNeasy mini kit from Qiagen, following the manufacturer鈥檚 instructions.	biotin	Biotinylated cRNA were prepared according to the standard Affymetrix protocol from total RNA (Expression Analysis Technical Manual, Affymetrix).	9606	standard Affymetrix protocol	GeneChip arrays were scanned by GeneChip Scanner 3000 7G according to the Affymetrix Expression Analysis Technical Manual.	Gene expression data from the tubulointerstitial compartment of human pre-transplant living donor control kidney	The data were analyzed using GenePattern pipeline: RMA method and Human Entrez Gene custom CDF annotation version 10 were used for the normalization.	GPL14663	Celine,C,Berthier	University of Michigan	1150 W. Medical Center Dr, MSRB2	Ann Arbor	MI	48109	USA	ftp://ftp.ncbi.nlm.nih.gov/geo/samples/GSM807nnn/GSM807886/suppl/GSM807886.CEL.gz	12029	control	13	Tubulointerstitium from kidney biopsy	GSM807886
Tub_LD_377	GSM807887	Public on Jun 28 2012	Oct 04 2011	Jun 28 2012	RNA	1	Tubulointerstitium from control living donor	Homo sapiens	patient number: 14	disease status: control	tissue: Tubulointerstitium from kidney biopsy	total RNA	Total RNA was isolated using the RNeasy mini kit from Qiagen, following the manufacturer鈥檚 instructions.	biotin	Biotinylated cRNA were prepared according to the standard Affymetrix protocol from total RNA (Expression Analysis Technical Manual, Affymetrix).	9606	standard Affymetrix protocol	GeneChip arrays were scanned by GeneChip Scanner 3000 7G according to the Affymetrix Expression Analysis Technical Manual.	Gene expression data from the tubulointerstitial compartment of human pre-transplant living donor control kidney	The data were analyzed using GenePattern pipeline: RMA method and Human Entrez Gene custom CDF annotation version 10 were used for the normalization.	GPL14663	Celine,C,Berthier	University of Michigan	1150 W. Medical Center Dr, MSRB2	Ann Arbor	MI	48109	USA	ftp://ftp.ncbi.nlm.nih.gov/geo/samples/GSM807nnn/GSM807887/suppl/GSM807887.CEL.gz	12029	control	14	Tubulointerstitium from kidney biopsy	GSM807887
Tub_LD_378	GSM807888	Public on Jun 28 2012	Oct 04 2011	Jun 28 2012	RNA	1	Tubulointerstitium from control living donor	Homo sapiens	patient number: 15	disease status: control	tissue: Tubulointerstitium from kidney biopsy	total RNA	Total RNA was isolated using the RNeasy mini kit from Qiagen, following the manufacturer鈥檚 instructions.	biotin	Biotinylated cRNA were prepared according to the standard Affymetrix protocol from total RNA (Expression Analysis Technical Manual, Affymetrix).	9606	standard Affymetrix protocol	GeneChip arrays were scanned by GeneChip Scanner 3000 7G according to the Affymetrix Expression Analysis Technical Manual.	Gene expression data from the tubulointerstitial compartment of human pre-transplant living donor control kidney	The data were analyzed using GenePattern pipeline: RMA method and Human Entrez Gene custom CDF annotation version 10 were used for the normalization.	GPL14663	Celine,C,Berthier	University of Michigan	1150 W. Medical Center Dr, MSRB2	Ann Arbor	MI	48109	USA	ftp://ftp.ncbi.nlm.nih.gov/geo/samples/GSM807nnn/GSM807888/suppl/GSM807888.CEL.gz	12029	control	15	Tubulointerstitium from kidney biopsy	GSM807888
Glom_LN_401	GSM807889	Public on Jun 28 2012	Oct 04 2011	Jun 28 2012	RNA	1	Glomeruli from LN patient	Homo sapiens	patient number: 1	disease status: LN patient	tissue: Glomeruli from kidney biopsy	total RNA	Total RNA was isolated using the RNeasy mini kit from Qiagen, following the manufacturer鈥檚 instructions.	biotin	Biotinylated cRNA were prepared according to the standard Affymetrix protocol from total RNA (Expression Analysis Technical Manual, Affymetrix).	9606	standard Affymetrix protocol	GeneChip arrays were scanned by GeneChip Scanner 3000 7G according to the Affymetrix Expression Analysis Technical Manual.	Gene expression data from the glomerular compartment of human LN kidney	The data were analyzed using GenePattern pipeline: RMA method and Human Entrez Gene custom CDF annotation version 10 were used for the normalization.	GPL14663	Celine,C,Berthier	University of Michigan	1150 W. Medical Center Dr, MSRB2	Ann Arbor	MI	48109	USA	ftp://ftp.ncbi.nlm.nih.gov/geo/samples/GSM807nnn/GSM807889/suppl/GSM807889.CEL.gz	12028	LN patient	1	Glomeruli from kidney biopsy	GSM807889
Glom_LN_402	GSM807890	Public on Jun 28 2012	Oct 04 2011	Jun 28 2012	RNA	1	Glomeruli from LN patient	Homo sapiens	patient number: 2	disease status: LN patient	tissue: Glomeruli from kidney biopsy	total RNA	Total RNA was isolated using the RNeasy mini kit from Qiagen, following the manufacturer鈥檚 instructions.	biotin	Biotinylated cRNA were prepared according to the standard Affymetrix protocol from total RNA (Expression Analysis Technical Manual, Affymetrix).	9606	standard Affymetrix protocol	GeneChip arrays were scanned by GeneChip Scanner 3000 7G according to the Affymetrix Expression Analysis Technical Manual.	Gene expression data from the glomerular compartment of human LN kidney	The data were analyzed using GenePattern pipeline: RMA method and Human Entrez Gene custom CDF annotation version 10 were used for the normalization.	GPL14663	Celine,C,Berthier	University of Michigan	1150 W. Medical Center Dr, MSRB2	Ann Arbor	MI	48109	USA	ftp://ftp.ncbi.nlm.nih.gov/geo/samples/GSM807nnn/GSM807890/suppl/GSM807890.CEL.gz	12028	LN patient	2	Glomeruli from kidney biopsy	GSM807890
Glom_LN_404	GSM807891	Public on Jun 28 2012	Oct 04 2011	Jun 28 2012	RNA	1	Glomeruli from LN patient	Homo sapiens	patient number: 3	disease status: LN patient	tissue: Glomeruli from kidney biopsy	total RNA	Total RNA was isolated using the RNeasy mini kit from Qiagen, following the manufacturer鈥檚 instructions.	biotin	Biotinylated cRNA were prepared according to the standard Affymetrix protocol from total RNA (Expression Analysis Technical Manual, Affymetrix).	9606	standard Affymetrix protocol	GeneChip arrays were scanned by GeneChip Scanner 3000 7G according to the Affymetrix Expression Analysis Technical Manual.	Gene expression data from the glomerular compartment of human LN kidney	The data were analyzed using GenePattern pipeline: RMA method and Human Entrez Gene custom CDF annotation version 10 were used for the normalization.	GPL14663	Celine,C,Berthier	University of Michigan	1150 W. Medical Center Dr, MSRB2	Ann Arbor	MI	48109	USA	ftp://ftp.ncbi.nlm.nih.gov/geo/samples/GSM807nnn/GSM807891/suppl/GSM807891.CEL.gz	12028	LN patient	3	Glomeruli from kidney biopsy	GSM807891
Glom_LN_405	GSM807892	Public on Jun 28 2012	Oct 04 2011	Jun 28 2012	RNA	1	Glomeruli from LN patient	Homo sapiens	patient number: 4	disease status: LN patient	tissue: Glomeruli from kidney biopsy	total RNA	Total RNA was isolated using the RNeasy mini kit from Qiagen, following the manufacturer鈥檚 instructions.	biotin	Biotinylated cRNA were prepared according to the standard Affymetrix protocol from total RNA (Expression Analysis Technical Manual, Affymetrix).	9606	standard Affymetrix protocol	GeneChip arrays were scanned by GeneChip Scanner 3000 7G according to the Affymetrix Expression Analysis Technical Manual.	Gene expression data from the glomerular compartment of human LN kidney	The data were analyzed using GenePattern pipeline: RMA method and Human Entrez Gene custom CDF annotation version 10 were used for the normalization.	GPL14663	Celine,C,Berthier	University of Michigan	1150 W. Medical Center Dr, MSRB2	Ann Arbor	MI	48109	USA	ftp://ftp.ncbi.nlm.nih.gov/geo/samples/GSM807nnn/GSM807892/suppl/GSM807892.CEL.gz	12028	LN patient	4	Glomeruli from kidney biopsy	GSM807892
Glom_LN_406	GSM807893	Public on Jun 28 2012	Oct 04 2011	Jun 28 2012	RNA	1	Glomeruli from LN patient	Homo sapiens	patient number: 5	disease status: LN patient	tissue: Glomeruli from kidney biopsy	total RNA	Total RNA was isolated using the RNeasy mini kit from Qiagen, following the manufacturer鈥檚 instructions.	biotin	Biotinylated cRNA were prepared according to the standard Affymetrix protocol from total RNA (Expression Analysis Technical Manual, Affymetrix).	9606	standard Affymetrix protocol	GeneChip arrays were scanned by GeneChip Scanner 3000 7G according to the Affymetrix Expression Analysis Technical Manual.	Gene expression data from the glomerular compartment of human LN kidney	The data were analyzed using GenePattern pipeline: RMA method and Human Entrez Gene custom CDF annotation version 10 were used for the normalization.	GPL14663	Celine,C,Berthier	University of Michigan	1150 W. Medical Center Dr, MSRB2	Ann Arbor	MI	48109	USA	ftp://ftp.ncbi.nlm.nih.gov/geo/samples/GSM807nnn/GSM807893/suppl/GSM807893.CEL.gz	12028	LN patient	5	Glomeruli from kidney biopsy	GSM807893
Glom_LN_407	GSM807894	Public on Jun 28 2012	Oct 04 2011	Jun 28 2012	RNA	1	Glomeruli from LN patient	Homo sapiens	patient number: 6	disease status: LN patient	tissue: Glomeruli from kidney biopsy	total RNA	Total RNA was isolated using the RNeasy mini kit from Qiagen, following the manufacturer鈥檚 instructions.	biotin	Biotinylated cRNA were prepared according to the standard Affymetrix protocol from total RNA (Expression Analysis Technical Manual, Affymetrix).	9606	standard Affymetrix protocol	GeneChip arrays were scanned by GeneChip Scanner 3000 7G according to the Affymetrix Expression Analysis Technical Manual.	Gene expression data from the glomerular compartment of human LN kidney	The data were analyzed using GenePattern pipeline: RMA method and Human Entrez Gene custom CDF annotation version 10 were used for the normalization.	GPL14663	Celine,C,Berthier	University of Michigan	1150 W. Medical Center Dr, MSRB2	Ann Arbor	MI	48109	USA	ftp://ftp.ncbi.nlm.nih.gov/geo/samples/GSM807nnn/GSM807894/suppl/GSM807894.CEL.gz	12028	LN patient	6	Glomeruli from kidney biopsy	GSM807894
Glom_LN_408	GSM807895	Public on Jun 28 2012	Oct 04 2011	Jun 28 2012	RNA	1	Glomeruli from LN patient	Homo sapiens	patient number: 7	disease status: LN patient	tissue: Glomeruli from kidney biopsy	total RNA	Total RNA was isolated using the RNeasy mini kit from Qiagen, following the manufacturer鈥檚 instructions.	biotin	Biotinylated cRNA were prepared according to the standard Affymetrix protocol from total RNA (Expression Analysis Technical Manual, Affymetrix).	9606	standard Affymetrix protocol	GeneChip arrays were scanned by GeneChip Scanner 3000 7G according to the Affymetrix Expression Analysis Technical Manual.	Gene expression data from the glomerular compartment of human LN kidney	The data were analyzed using GenePattern pipeline: RMA method and Human Entrez Gene custom CDF annotation version 10 were used for the normalization.	GPL14663	Celine,C,Berthier	University of Michigan	1150 W. Medical Center Dr, MSRB2	Ann Arbor	MI	48109	USA	ftp://ftp.ncbi.nlm.nih.gov/geo/samples/GSM807nnn/GSM807895/suppl/GSM807895.CEL.gz	12028	LN patient	7	Glomeruli from kidney biopsy	GSM807895
Glom_LN_409	GSM807896	Public on Jun 28 2012	Oct 04 2011	Jun 28 2012	RNA	1	Glomeruli from LN patient	Homo sapiens	patient number: 8	disease status: LN patient	tissue: Glomeruli from kidney biopsy	total RNA	Total RNA was isolated using the RNeasy mini kit from Qiagen, following the manufacturer鈥檚 instructions.	biotin	Biotinylated cRNA were prepared according to the standard Affymetrix protocol from total RNA (Expression Analysis Technical Manual, Affymetrix).	9606	standard Affymetrix protocol	GeneChip arrays were scanned by GeneChip Scanner 3000 7G according to the Affymetrix Expression Analysis Technical Manual.	Gene expression data from the glomerular compartment of human LN kidney	The data were analyzed using GenePattern pipeline: RMA method and Human Entrez Gene custom CDF annotation version 10 were used for the normalization.	GPL14663	Celine,C,Berthier	University of Michigan	1150 W. Medical Center Dr, MSRB2	Ann Arbor	MI	48109	USA	ftp://ftp.ncbi.nlm.nih.gov/geo/samples/GSM807nnn/GSM807896/suppl/GSM807896.CEL.gz	12028	LN patient	8	Glomeruli from kidney biopsy	GSM807896
Glom_LN_410	GSM807897	Public on Jun 28 2012	Oct 04 2011	Jun 28 2012	RNA	1	Glomeruli from LN patient	Homo sapiens	patient number: 9	disease status: LN patient	tissue: Glomeruli from kidney biopsy	total RNA	Total RNA was isolated using the RNeasy mini kit from Qiagen, following the manufacturer鈥檚 instructions.	biotin	Biotinylated cRNA were prepared according to the standard Affymetrix protocol from total RNA (Expression Analysis Technical Manual, Affymetrix).	9606	standard Affymetrix protocol	GeneChip arrays were scanned by GeneChip Scanner 3000 7G according to the Affymetrix Expression Analysis Technical Manual.	Gene expression data from the glomerular compartment of human LN kidney	The data were analyzed using GenePattern pipeline: RMA method and Human Entrez Gene custom CDF annotation version 10 were used for the normalization.	GPL14663	Celine,C,Berthier	University of Michigan	1150 W. Medical Center Dr, MSRB2	Ann Arbor	MI	48109	USA	ftp://ftp.ncbi.nlm.nih.gov/geo/samples/GSM807nnn/GSM807897/suppl/GSM807897.CEL.gz	12028	LN patient	9	Glomeruli from kidney biopsy	GSM807897
Glom_LN_411	GSM807898	Public on Jun 28 2012	Oct 04 2011	Jun 28 2012	RNA	1	Glomeruli from LN patient	Homo sapiens	patient number: 10	disease status: LN patient	tissue: Glomeruli from kidney biopsy	total RNA	Total RNA was isolated using the RNeasy mini kit from Qiagen, following the manufacturer鈥檚 instructions.	biotin	Biotinylated cRNA were prepared according to the standard Affymetrix protocol from total RNA (Expression Analysis Technical Manual, Affymetrix).	9606	standard Affymetrix protocol	GeneChip arrays were scanned by GeneChip Scanner 3000 7G according to the Affymetrix Expression Analysis Technical Manual.	Gene expression data from the glomerular compartment of human LN kidney	The data were analyzed using GenePattern pipeline: RMA method and Human Entrez Gene custom CDF annotation version 10 were used for the normalization.	GPL14663	Celine,C,Berthier	University of Michigan	1150 W. Medical Center Dr, MSRB2	Ann Arbor	MI	48109	USA	ftp://ftp.ncbi.nlm.nih.gov/geo/samples/GSM807nnn/GSM807898/suppl/GSM807898.CEL.gz	12028	LN patient	10	Glomeruli from kidney biopsy	GSM807898
Glom_LN_412	GSM807899	Public on Jun 28 2012	Oct 04 2011	Jun 28 2012	RNA	1	Glomeruli from LN patient	Homo sapiens	patient number: 11	disease status: LN patient	tissue: Glomeruli from kidney biopsy	total RNA	Total RNA was isolated using the RNeasy mini kit from Qiagen, following the manufacturer鈥檚 instructions.	biotin	Biotinylated cRNA were prepared according to the standard Affymetrix protocol from total RNA (Expression Analysis Technical Manual, Affymetrix).	9606	standard Affymetrix protocol	GeneChip arrays were scanned by GeneChip Scanner 3000 7G according to the Affymetrix Expression Analysis Technical Manual.	Gene expression data from the glomerular compartment of human LN kidney	The data were analyzed using GenePattern pipeline: RMA method and Human Entrez Gene custom CDF annotation version 10 were used for the normalization.	GPL14663	Celine,C,Berthier	University of Michigan	1150 W. Medical Center Dr, MSRB2	Ann Arbor	MI	48109	USA	ftp://ftp.ncbi.nlm.nih.gov/geo/samples/GSM807nnn/GSM807899/suppl/GSM807899.CEL.gz	12028	LN patient	11	Glomeruli from kidney biopsy	GSM807899
Glom_LN_413	GSM807900	Public on Jun 28 2012	Oct 04 2011	Jun 28 2012	RNA	1	Glomeruli from LN patient	Homo sapiens	patient number: 12	disease status: LN patient	tissue: Glomeruli from kidney biopsy	total RNA	Total RNA was isolated using the RNeasy mini kit from Qiagen, following the manufacturer鈥檚 instructions.	biotin	Biotinylated cRNA were prepared according to the standard Affymetrix protocol from total RNA (Expression Analysis Technical Manual, Affymetrix).	9606	standard Affymetrix protocol	GeneChip arrays were scanned by GeneChip Scanner 3000 7G according to the Affymetrix Expression Analysis Technical Manual.	Gene expression data from the glomerular compartment of human LN kidney	The data were analyzed using GenePattern pipeline: RMA method and Human Entrez Gene custom CDF annotation version 10 were used for the normalization.	GPL14663	Celine,C,Berthier	University of Michigan	1150 W. Medical Center Dr, MSRB2	Ann Arbor	MI	48109	USA	ftp://ftp.ncbi.nlm.nih.gov/geo/samples/GSM807nnn/GSM807900/suppl/GSM807900.CEL.gz	12028	LN patient	12	Glomeruli from kidney biopsy	GSM807900
Glom_LN_414	GSM807901	Public on Jun 28 2012	Oct 04 2011	Jun 28 2012	RNA	1	Glomeruli from LN patient	Homo sapiens	patient number: 13	disease status: LN patient	tissue: Glomeruli from kidney biopsy	total RNA	Total RNA was isolated using the RNeasy mini kit from Qiagen, following the manufacturer鈥檚 instructions.	biotin	Biotinylated cRNA were prepared according to the standard Affymetrix protocol from total RNA (Expression Analysis Technical Manual, Affymetrix).	9606	standard Affymetrix protocol	GeneChip arrays were scanned by GeneChip Scanner 3000 7G according to the Affymetrix Expression Analysis Technical Manual.	Gene expression data from the glomerular compartment of human LN kidney	The data were analyzed using GenePattern pipeline: RMA method and Human Entrez Gene custom CDF annotation version 10 were used for the normalization.	GPL14663	Celine,C,Berthier	University of Michigan	1150 W. Medical Center Dr, MSRB2	Ann Arbor	MI	48109	USA	ftp://ftp.ncbi.nlm.nih.gov/geo/samples/GSM807nnn/GSM807901/suppl/GSM807901.CEL.gz	12028	LN patient	13	Glomeruli from kidney biopsy	GSM807901
Glom_LN_418	GSM807902	Public on Jun 28 2012	Oct 04 2011	Jun 28 2012	RNA	1	Glomeruli from LN patient	Homo sapiens	patient number: 14	disease status: LN patient	tissue: Glomeruli from kidney biopsy	total RNA	Total RNA was isolated using the RNeasy mini kit from Qiagen, following the manufacturer鈥檚 instructions.	biotin	Biotinylated cRNA were prepared according to the standard Affymetrix protocol from total RNA (Expression Analysis Technical Manual, Affymetrix).	9606	standard Affymetrix protocol	GeneChip arrays were scanned by GeneChip Scanner 3000 7G according to the Affymetrix Expression Analysis Technical Manual.	Gene expression data from the glomerular compartment of human LN kidney	The data were analyzed using GenePattern pipeline: RMA method and Human Entrez Gene custom CDF annotation version 10 were used for the normalization.	GPL14663	Celine,C,Berthier	University of Michigan	1150 W. Medical Center Dr, MSRB2	Ann Arbor	MI	48109	USA	ftp://ftp.ncbi.nlm.nih.gov/geo/samples/GSM807nnn/GSM807902/suppl/GSM807902.CEL.gz	12028	LN patient	14	Glomeruli from kidney biopsy	GSM807902
Glom_LN_419	GSM807903	Public on Jun 28 2012	Oct 04 2011	Jun 28 2012	RNA	1	Glomeruli from LN patient	Homo sapiens	patient number: 15	disease status: LN patient	tissue: Glomeruli from kidney biopsy	total RNA	Total RNA was isolated using the RNeasy mini kit from Qiagen, following the manufacturer鈥檚 instructions.	biotin	Biotinylated cRNA were prepared according to the standard Affymetrix protocol from total RNA (Expression Analysis Technical Manual, Affymetrix).	9606	standard Affymetrix protocol	GeneChip arrays were scanned by GeneChip Scanner 3000 7G according to the Affymetrix Expression Analysis Technical Manual.	Gene expression data from the glomerular compartment of human LN kidney	The data were analyzed using GenePattern pipeline: RMA method and Human Entrez Gene custom CDF annotation version 10 were used for the normalization.	GPL14663	Celine,C,Berthier	University of Michigan	1150 W. Medical Center Dr, MSRB2	Ann Arbor	MI	48109	USA	ftp://ftp.ncbi.nlm.nih.gov/geo/samples/GSM807nnn/GSM807903/suppl/GSM807903.CEL.gz	12028	LN patient	15	Glomeruli from kidney biopsy	GSM807903
Glom_LN_423	GSM807904	Public on Jun 28 2012	Oct 04 2011	Jun 28 2012	RNA	1	Glomeruli from LN patient	Homo sapiens	patient number: 16	disease status: LN patient	tissue: Glomeruli from kidney biopsy	total RNA	Total RNA was isolated using the RNeasy mini kit from Qiagen, following the manufacturer鈥檚 instructions.	biotin	Biotinylated cRNA were prepared according to the standard Affymetrix protocol from total RNA (Expression Analysis Technical Manual, Affymetrix).	9606	standard Affymetrix protocol	GeneChip arrays were scanned by GeneChip Scanner 3000 7G according to the Affymetrix Expression Analysis Technical Manual.	Gene expression data from the glomerular compartment of human LN kidney	The data were analyzed using GenePattern pipeline: RMA method and Human Entrez Gene custom CDF annotation version 10 were used for the normalization.	GPL14663	Celine,C,Berthier	University of Michigan	1150 W. Medical Center Dr, MSRB2	Ann Arbor	MI	48109	USA	ftp://ftp.ncbi.nlm.nih.gov/geo/samples/GSM807nnn/GSM807904/suppl/GSM807904.CEL.gz	12028	LN patient	16	Glomeruli from kidney biopsy	GSM807904
Glom_LN_430	GSM807905	Public on Jun 28 2012	Oct 04 2011	Jun 28 2012	RNA	1	Glomeruli from LN patient	Homo sapiens	patient number: 17	disease status: LN patient	tissue: Glomeruli from kidney biopsy	total RNA	Total RNA was isolated using the RNeasy mini kit from Qiagen, following the manufacturer鈥檚 instructions.	biotin	Biotinylated cRNA were prepared according to the standard Affymetrix protocol from total RNA (Expression Analysis Technical Manual, Affymetrix).	9606	standard Affymetrix protocol	GeneChip arrays were scanned by GeneChip Scanner 3000 7G according to the Affymetrix Expression Analysis Technical Manual.	Gene expression data from the glomerular compartment of human LN kidney	The data were analyzed using GenePattern pipeline: RMA method and Human Entrez Gene custom CDF annotation version 10 were used for the normalization.	GPL14663	Celine,C,Berthier	University of Michigan	1150 W. Medical Center Dr, MSRB2	Ann Arbor	MI	48109	USA	ftp://ftp.ncbi.nlm.nih.gov/geo/samples/GSM807nnn/GSM807905/suppl/GSM807905.CEL.gz	12028	LN patient	17	Glomeruli from kidney biopsy	GSM807905
Glom_LN_438	GSM807906	Public on Jun 28 2012	Oct 04 2011	Jun 28 2012	RNA	1	Glomeruli from LN patient	Homo sapiens	patient number: 18	disease status: LN patient	tissue: Glomeruli from kidney biopsy	total RNA	Total RNA was isolated using the RNeasy mini kit from Qiagen, following the manufacturer鈥檚 instructions.	biotin	Biotinylated cRNA were prepared according to the standard Affymetrix protocol from total RNA (Expression Analysis Technical Manual, Affymetrix).	9606	standard Affymetrix protocol	GeneChip arrays were scanned by GeneChip Scanner 3000 7G according to the Affymetrix Expression Analysis Technical Manual.	Gene expression data from the glomerular compartment of human LN kidney	The data were analyzed using GenePattern pipeline: RMA method and Human Entrez Gene custom CDF annotation version 10 were used for the normalization.	GPL14663	Celine,C,Berthier	University of Michigan	1150 W. Medical Center Dr, MSRB2	Ann Arbor	MI	48109	USA	ftp://ftp.ncbi.nlm.nih.gov/geo/samples/GSM807nnn/GSM807906/suppl/GSM807906.CEL.gz	12028	LN patient	18	Glomeruli from kidney biopsy	GSM807906
Glom_LN_440	GSM807907	Public on Jun 28 2012	Oct 04 2011	Jun 28 2012	RNA	1	Glomeruli from LN patient	Homo sapiens	patient number: 19	disease status: LN patient	tissue: Glomeruli from kidney biopsy	total RNA	Total RNA was isolated using the RNeasy mini kit from Qiagen, following the manufacturer鈥檚 instructions.	biotin	Biotinylated cRNA were prepared according to the standard Affymetrix protocol from total RNA (Expression Analysis Technical Manual, Affymetrix).	9606	standard Affymetrix protocol	GeneChip arrays were scanned by GeneChip Scanner 3000 7G according to the Affymetrix Expression Analysis Technical Manual.	Gene expression data from the glomerular compartment of human LN kidney	The data were analyzed using GenePattern pipeline: RMA method and Human Entrez Gene custom CDF annotation version 10 were used for the normalization.	GPL14663	Celine,C,Berthier	University of Michigan	1150 W. Medical Center Dr, MSRB2	Ann Arbor	MI	48109	USA	ftp://ftp.ncbi.nlm.nih.gov/geo/samples/GSM807nnn/GSM807907/suppl/GSM807907.CEL.gz	12028	LN patient	19	Glomeruli from kidney biopsy	GSM807907
Glom_LN_442	GSM807908	Public on Jun 28 2012	Oct 04 2011	Jun 28 2012	RNA	1	Glomeruli from LN patient	Homo sapiens	patient number: 20	disease status: LN patient	tissue: Glomeruli from kidney biopsy	total RNA	Total RNA was isolated using the RNeasy mini kit from Qiagen, following the manufacturer鈥檚 instructions.	biotin	Biotinylated cRNA were prepared according to the standard Affymetrix protocol from total RNA (Expression Analysis Technical Manual, Affymetrix).	9606	standard Affymetrix protocol	GeneChip arrays were scanned by GeneChip Scanner 3000 7G according to the Affymetrix Expression Analysis Technical Manual.	Gene expression data from the glomerular compartment of human LN kidney	The data were analyzed using GenePattern pipeline: RMA method and Human Entrez Gene custom CDF annotation version 10 were used for the normalization.	GPL14663	Celine,C,Berthier	University of Michigan	1150 W. Medical Center Dr, MSRB2	Ann Arbor	MI	48109	USA	ftp://ftp.ncbi.nlm.nih.gov/geo/samples/GSM807nnn/GSM807908/suppl/GSM807908.CEL.gz	12028	LN patient	20	Glomeruli from kidney biopsy	GSM807908
Glom_LN_444	GSM807909	Public on Jun 28 2012	Oct 04 2011	Jun 28 2012	RNA	1	Glomeruli from LN patient	Homo sapiens	patient number: 21	disease status: LN patient	tissue: Glomeruli from kidney biopsy	total RNA	Total RNA was isolated using the RNeasy mini kit from Qiagen, following the manufacturer鈥檚 instructions.	biotin	Biotinylated cRNA were prepared according to the standard Affymetrix protocol from total RNA (Expression Analysis Technical Manual, Affymetrix).	9606	standard Affymetrix protocol	GeneChip arrays were scanned by GeneChip Scanner 3000 7G according to the Affymetrix Expression Analysis Technical Manual.	Gene expression data from the glomerular compartment of human LN kidney	The data were analyzed using GenePattern pipeline: RMA method and Human Entrez Gene custom CDF annotation version 10 were used for the normalization.	GPL14663	Celine,C,Berthier	University of Michigan	1150 W. Medical Center Dr, MSRB2	Ann Arbor	MI	48109	USA	ftp://ftp.ncbi.nlm.nih.gov/geo/samples/GSM807nnn/GSM807909/suppl/GSM807909.CEL.gz	12028	LN patient	21	Glomeruli from kidney biopsy	GSM807909
Glom_LN_445	GSM807910	Public on Jun 28 2012	Oct 04 2011	Jun 28 2012	RNA	1	Glomeruli from LN patient	Homo sapiens	patient number: 22	disease status: LN patient	tissue: Glomeruli from kidney biopsy	total RNA	Total RNA was isolated using the RNeasy mini kit from Qiagen, following the manufacturer鈥檚 instructions.	biotin	Biotinylated cRNA were prepared according to the standard Affymetrix protocol from total RNA (Expression Analysis Technical Manual, Affymetrix).	9606	standard Affymetrix protocol	GeneChip arrays were scanned by GeneChip Scanner 3000 7G according to the Affymetrix Expression Analysis Technical Manual.	Gene expression data from the glomerular compartment of human LN kidney	The data were analyzed using GenePattern pipeline: RMA method and Human Entrez Gene custom CDF annotation version 10 were used for the normalization.	GPL14663	Celine,C,Berthier	University of Michigan	1150 W. Medical Center Dr, MSRB2	Ann Arbor	MI	48109	USA	ftp://ftp.ncbi.nlm.nih.gov/geo/samples/GSM807nnn/GSM807910/suppl/GSM807910.CEL.gz	12028	LN patient	22	Glomeruli from kidney biopsy	GSM807910
Glom_LN_448	GSM807911	Public on Jun 28 2012	Oct 04 2011	Jun 28 2012	RNA	1	Glomeruli from LN patient	Homo sapiens	patient number: 23	disease status: LN patient	tissue: Glomeruli from kidney biopsy	total RNA	Total RNA was isolated using the RNeasy mini kit from Qiagen, following the manufacturer鈥檚 instructions.	biotin	Biotinylated cRNA were prepared according to the standard Affymetrix protocol from total RNA (Expression Analysis Technical Manual, Affymetrix).	9606	standard Affymetrix protocol	GeneChip arrays were scanned by GeneChip Scanner 3000 7G according to the Affymetrix Expression Analysis Technical Manual.	Gene expression data from the glomerular compartment of human LN kidney	The data were analyzed using GenePattern pipeline: RMA method and Human Entrez Gene custom CDF annotation version 10 were used for the normalization.	GPL14663	Celine,C,Berthier	University of Michigan	1150 W. Medical Center Dr, MSRB2	Ann Arbor	MI	48109	USA	ftp://ftp.ncbi.nlm.nih.gov/geo/samples/GSM807nnn/GSM807911/suppl/GSM807911.CEL.gz	12028	LN patient	23	Glomeruli from kidney biopsy	GSM807911
Glom_LN_450	GSM807912	Public on Jun 28 2012	Oct 04 2011	Jun 28 2012	RNA	1	Glomeruli from LN patient	Homo sapiens	patient number: 24	disease status: LN patient	tissue: Glomeruli from kidney biopsy	total RNA	Total RNA was isolated using the RNeasy mini kit from Qiagen, following the manufacturer鈥檚 instructions.	biotin	Biotinylated cRNA were prepared according to the standard Affymetrix protocol from total RNA (Expression Analysis Technical Manual, Affymetrix).	9606	standard Affymetrix protocol	GeneChip arrays were scanned by GeneChip Scanner 3000 7G according to the Affymetrix Expression Analysis Technical Manual.	Gene expression data from the glomerular compartment of human LN kidney	The data were analyzed using GenePattern pipeline: RMA method and Human Entrez Gene custom CDF annotation version 10 were used for the normalization.	GPL14663	Celine,C,Berthier	University of Michigan	1150 W. Medical Center Dr, MSRB2	Ann Arbor	MI	48109	USA	ftp://ftp.ncbi.nlm.nih.gov/geo/samples/GSM807nnn/GSM807912/suppl/GSM807912.CEL.gz	12028	LN patient	24	Glomeruli from kidney biopsy	GSM807912
Glom_LN_451	GSM807913	Public on Jun 28 2012	Oct 04 2011	Jun 28 2012	RNA	1	Glomeruli from LN patient	Homo sapiens	patient number: 25	disease status: LN patient	tissue: Glomeruli from kidney biopsy	total RNA	Total RNA was isolated using the RNeasy mini kit from Qiagen, following the manufacturer鈥檚 instructions.	biotin	Biotinylated cRNA were prepared according to the standard Affymetrix protocol from total RNA (Expression Analysis Technical Manual, Affymetrix).	9606	standard Affymetrix protocol	GeneChip arrays were scanned by GeneChip Scanner 3000 7G according to the Affymetrix Expression Analysis Technical Manual.	Gene expression data from the glomerular compartment of human LN kidney	The data were analyzed using GenePattern pipeline: RMA method and Human Entrez Gene custom CDF annotation version 10 were used for the normalization.	GPL14663	Celine,C,Berthier	University of Michigan	1150 W. Medical Center Dr, MSRB2	Ann Arbor	MI	48109	USA	ftp://ftp.ncbi.nlm.nih.gov/geo/samples/GSM807nnn/GSM807913/suppl/GSM807913.CEL.gz	12028	LN patient	25	Glomeruli from kidney biopsy	GSM807913
Glom_LN_454	GSM807914	Public on Jun 28 2012	Oct 04 2011	Jun 28 2012	RNA	1	Glomeruli from LN patient	Homo sapiens	patient number: 26	disease status: LN patient	tissue: Glomeruli from kidney biopsy	total RNA	Total RNA was isolated using the RNeasy mini kit from Qiagen, following the manufacturer鈥檚 instructions.	biotin	Biotinylated cRNA were prepared according to the standard Affymetrix protocol from total RNA (Expression Analysis Technical Manual, Affymetrix).	9606	standard Affymetrix protocol	GeneChip arrays were scanned by GeneChip Scanner 3000 7G according to the Affymetrix Expression Analysis Technical Manual.	Gene expression data from the glomerular compartment of human LN kidney	The data were analyzed using GenePattern pipeline: RMA method and Human Entrez Gene custom CDF annotation version 10 were used for the normalization.	GPL14663	Celine,C,Berthier	University of Michigan	1150 W. Medical Center Dr, MSRB2	Ann Arbor	MI	48109	USA	ftp://ftp.ncbi.nlm.nih.gov/geo/samples/GSM807nnn/GSM807914/suppl/GSM807914.CEL.gz	12028	LN patient	26	Glomeruli from kidney biopsy	GSM807914
Glom_LN_462	GSM807915	Public on Jun 28 2012	Oct 04 2011	Jun 28 2012	RNA	1	Glomeruli from LN patient	Homo sapiens	patient number: 27	disease status: LN patient	tissue: Glomeruli from kidney biopsy	total RNA	Total RNA was isolated using the RNeasy mini kit from Qiagen, following the manufacturer鈥檚 instructions.	biotin	Biotinylated cRNA were prepared according to the standard Affymetrix protocol from total RNA (Expression Analysis Technical Manual, Affymetrix).	9606	standard Affymetrix protocol	GeneChip arrays were scanned by GeneChip Scanner 3000 7G according to the Affymetrix Expression Analysis Technical Manual.	Gene expression data from the glomerular compartment of human LN kidney	The data were analyzed using GenePattern pipeline: RMA method and Human Entrez Gene custom CDF annotation version 10 were used for the normalization.	GPL14663	Celine,C,Berthier	University of Michigan	1150 W. Medical Center Dr, MSRB2	Ann Arbor	MI	48109	USA	ftp://ftp.ncbi.nlm.nih.gov/geo/samples/GSM807nnn/GSM807915/suppl/GSM807915.CEL.gz	12028	LN patient	27	Glomeruli from kidney biopsy	GSM807915
Glom_LN_463	GSM807916	Public on Jun 28 2012	Oct 04 2011	Jun 28 2012	RNA	1	Glomeruli from LN patient	Homo sapiens	patient number: 28	disease status: LN patient	tissue: Glomeruli from kidney biopsy	total RNA	Total RNA was isolated using the RNeasy mini kit from Qiagen, following the manufacturer鈥檚 instructions.	biotin	Biotinylated cRNA were prepared according to the standard Affymetrix protocol from total RNA (Expression Analysis Technical Manual, Affymetrix).	9606	standard Affymetrix protocol	GeneChip arrays were scanned by GeneChip Scanner 3000 7G according to the Affymetrix Expression Analysis Technical Manual.	Gene expression data from the glomerular compartment of human LN kidney	The data were analyzed using GenePattern pipeline: RMA method and Human Entrez Gene custom CDF annotation version 10 were used for the normalization.	GPL14663	Celine,C,Berthier	University of Michigan	1150 W. Medical Center Dr, MSRB2	Ann Arbor	MI	48109	USA	ftp://ftp.ncbi.nlm.nih.gov/geo/samples/GSM807nnn/GSM807916/suppl/GSM807916.CEL.gz	12028	LN patient	28	Glomeruli from kidney biopsy	GSM807916
Glom_LN_464	GSM807917	Public on Jun 28 2012	Oct 04 2011	Jun 28 2012	RNA	1	Glomeruli from LN patient	Homo sapiens	patient number: 29	disease status: LN patient	tissue: Glomeruli from kidney biopsy	total RNA	Total RNA was isolated using the RNeasy mini kit from Qiagen, following the manufacturer鈥檚 instructions.	biotin	Biotinylated cRNA were prepared according to the standard Affymetrix protocol from total RNA (Expression Analysis Technical Manual, Affymetrix).	9606	standard Affymetrix protocol	GeneChip arrays were scanned by GeneChip Scanner 3000 7G according to the Affymetrix Expression Analysis Technical Manual.	Gene expression data from the glomerular compartment of human LN kidney	The data were analyzed using GenePattern pipeline: RMA method and Human Entrez Gene custom CDF annotation version 10 were used for the normalization.	GPL14663	Celine,C,Berthier	University of Michigan	1150 W. Medical Center Dr, MSRB2	Ann Arbor	MI	48109	USA	ftp://ftp.ncbi.nlm.nih.gov/geo/samples/GSM807nnn/GSM807917/suppl/GSM807917.CEL.gz	12028	LN patient	29	Glomeruli from kidney biopsy	GSM807917
Glom_LN_465	GSM807918	Public on Jun 28 2012	Oct 04 2011	Jun 28 2012	RNA	1	Glomeruli from LN patient	Homo sapiens	patient number: 30	disease status: LN patient	tissue: Glomeruli from kidney biopsy	total RNA	Total RNA was isolated using the RNeasy mini kit from Qiagen, following the manufacturer鈥檚 instructions.	biotin	Biotinylated cRNA were prepared according to the standard Affymetrix protocol from total RNA (Expression Analysis Technical Manual, Affymetrix).	9606	standard Affymetrix protocol	GeneChip arrays were scanned by GeneChip Scanner 3000 7G according to the Affymetrix Expression Analysis Technical Manual.	Gene expression data from the glomerular compartment of human LN kidney	The data were analyzed using GenePattern pipeline: RMA method and Human Entrez Gene custom CDF annotation version 10 were used for the normalization.	GPL14663	Celine,C,Berthier	University of Michigan	1150 W. Medical Center Dr, MSRB2	Ann Arbor	MI	48109	USA	ftp://ftp.ncbi.nlm.nih.gov/geo/samples/GSM807nnn/GSM807918/suppl/GSM807918.CEL.gz	12028	LN patient	30	Glomeruli from kidney biopsy	GSM807918
Glom_LN_466	GSM807919	Public on Jun 28 2012	Oct 04 2011	Jun 28 2012	RNA	1	Glomeruli from LN patient	Homo sapiens	patient number: 31	disease status: LN patient	tissue: Glomeruli from kidney biopsy	total RNA	Total RNA was isolated using the RNeasy mini kit from Qiagen, following the manufacturer鈥檚 instructions.	biotin	Biotinylated cRNA were prepared according to the standard Affymetrix protocol from total RNA (Expression Analysis Technical Manual, Affymetrix).	9606	standard Affymetrix protocol	GeneChip arrays were scanned by GeneChip Scanner 3000 7G according to the Affymetrix Expression Analysis Technical Manual.	Gene expression data from the glomerular compartment of human LN kidney	The data were analyzed using GenePattern pipeline: RMA method and Human Entrez Gene custom CDF annotation version 10 were used for the normalization.	GPL14663	Celine,C,Berthier	University of Michigan	1150 W. Medical Center Dr, MSRB2	Ann Arbor	MI	48109	USA	ftp://ftp.ncbi.nlm.nih.gov/geo/samples/GSM807nnn/GSM807919/suppl/GSM807919.CEL.gz	12028	LN patient	31	Glomeruli from kidney biopsy	GSM807919
Glom_LN_467	GSM807920	Public on Jun 28 2012	Oct 04 2011	Jun 28 2012	RNA	1	Glomeruli from LN patient	Homo sapiens	patient number: 32	disease status: LN patient	tissue: Glomeruli from kidney biopsy	total RNA	Total RNA was isolated using the RNeasy mini kit from Qiagen, following the manufacturer鈥檚 instructions.	biotin	Biotinylated cRNA were prepared according to the standard Affymetrix protocol from total RNA (Expression Analysis Technical Manual, Affymetrix).	9606	standard Affymetrix protocol	GeneChip arrays were scanned by GeneChip Scanner 3000 7G according to the Affymetrix Expression Analysis Technical Manual.	Gene expression data from the glomerular compartment of human LN kidney	The data were analyzed using GenePattern pipeline: RMA method and Human Entrez Gene custom CDF annotation version 10 were used for the normalization.	GPL14663	Celine,C,Berthier	University of Michigan	1150 W. Medical Center Dr, MSRB2	Ann Arbor	MI	48109	USA	ftp://ftp.ncbi.nlm.nih.gov/geo/samples/GSM807nnn/GSM807920/suppl/GSM807920.CEL.gz	12028	LN patient	32	Glomeruli from kidney biopsy	GSM807920
Glom_LD_468	GSM807921	Public on Jun 28 2012	Oct 04 2011	Jun 28 2012	RNA	1	Glomeruli from control living donor	Homo sapiens	patient number: 1	disease status: control	tissue: Glomeruli from kidney biopsy	total RNA	Total RNA was isolated using the RNeasy mini kit from Qiagen, following the manufacturer鈥檚 instructions.	biotin	Biotinylated cRNA were prepared according to the standard Affymetrix protocol from total RNA (Expression Analysis Technical Manual, Affymetrix).	9606	standard Affymetrix protocol	GeneChip arrays were scanned by GeneChip Scanner 3000 7G according to the Affymetrix Expression Analysis Technical Manual.	Gene expression data from the glomerular compartment of human pre-transplant living donor control kidney	The data were analyzed using GenePattern pipeline: RMA method and Human Entrez Gene custom CDF annotation version 10 were used for the normalization.	GPL14663	Celine,C,Berthier	University of Michigan	1150 W. Medical Center Dr, MSRB2	Ann Arbor	MI	48109	USA	ftp://ftp.ncbi.nlm.nih.gov/geo/samples/GSM807nnn/GSM807921/suppl/GSM807921.CEL.gz	12028	control	1	Glomeruli from kidney biopsy	GSM807921
Glom_LD_469	GSM807922	Public on Jun 28 2012	Oct 04 2011	Jun 28 2012	RNA	1	Glomeruli from control living donor	Homo sapiens	patient number: 2	disease status: control	tissue: Glomeruli from kidney biopsy	total RNA	Total RNA was isolated using the RNeasy mini kit from Qiagen, following the manufacturer鈥檚 instructions.	biotin	Biotinylated cRNA were prepared according to the standard Affymetrix protocol from total RNA (Expression Analysis Technical Manual, Affymetrix).	9606	standard Affymetrix protocol	GeneChip arrays were scanned by GeneChip Scanner 3000 7G according to the Affymetrix Expression Analysis Technical Manual.	Gene expression data from the glomerular compartment of human pre-transplant living donor control kidney	The data were analyzed using GenePattern pipeline: RMA method and Human Entrez Gene custom CDF annotation version 10 were used for the normalization.	GPL14663	Celine,C,Berthier	University of Michigan	1150 W. Medical Center Dr, MSRB2	Ann Arbor	MI	48109	USA	ftp://ftp.ncbi.nlm.nih.gov/geo/samples/GSM807nnn/GSM807922/suppl/GSM807922.CEL.gz	12028	control	2	Glomeruli from kidney biopsy	GSM807922
Glom_LD_470	GSM807923	Public on Jun 28 2012	Oct 04 2011	Jun 28 2012	RNA	1	Glomeruli from control living donor	Homo sapiens	patient number: 3	disease status: control	tissue: Glomeruli from kidney biopsy	total RNA	Total RNA was isolated using the RNeasy mini kit from Qiagen, following the manufacturer鈥檚 instructions.	biotin	Biotinylated cRNA were prepared according to the standard Affymetrix protocol from total RNA (Expression Analysis Technical Manual, Affymetrix).	9606	standard Affymetrix protocol	GeneChip arrays were scanned by GeneChip Scanner 3000 7G according to the Affymetrix Expression Analysis Technical Manual.	Gene expression data from the glomerular compartment of human pre-transplant living donor control kidney	The data were analyzed using GenePattern pipeline: RMA method and Human Entrez Gene custom CDF annotation version 10 were used for the normalization.	GPL14663	Celine,C,Berthier	University of Michigan	1150 W. Medical Center Dr, MSRB2	Ann Arbor	MI	48109	USA	ftp://ftp.ncbi.nlm.nih.gov/geo/samples/GSM807nnn/GSM807923/suppl/GSM807923.CEL.gz	12028	control	3	Glomeruli from kidney biopsy	GSM807923
Glom_LD_471	GSM807924	Public on Jun 28 2012	Oct 04 2011	Jun 28 2012	RNA	1	Glomeruli from control living donor	Homo sapiens	patient number: 4	disease status: control	tissue: Glomeruli from kidney biopsy	total RNA	Total RNA was isolated using the RNeasy mini kit from Qiagen, following the manufacturer鈥檚 instructions.	biotin	Biotinylated cRNA were prepared according to the standard Affymetrix protocol from total RNA (Expression Analysis Technical Manual, Affymetrix).	9606	standard Affymetrix protocol	GeneChip arrays were scanned by GeneChip Scanner 3000 7G according to the Affymetrix Expression Analysis Technical Manual.	Gene expression data from the glomerular compartment of human pre-transplant living donor control kidney	The data were analyzed using GenePattern pipeline: RMA method and Human Entrez Gene custom CDF annotation version 10 were used for the normalization.	GPL14663	Celine,C,Berthier	University of Michigan	1150 W. Medical Center Dr, MSRB2	Ann Arbor	MI	48109	USA	ftp://ftp.ncbi.nlm.nih.gov/geo/samples/GSM807nnn/GSM807924/suppl/GSM807924.CEL.gz	12028	control	4	Glomeruli from kidney biopsy	GSM807924
Glom_LD_472	GSM807925	Public on Jun 28 2012	Oct 04 2011	Jun 28 2012	RNA	1	Glomeruli from control living donor	Homo sapiens	patient number: 5	disease status: control	tissue: Glomeruli from kidney biopsy	total RNA	Total RNA was isolated using the RNeasy mini kit from Qiagen, following the manufacturer鈥檚 instructions.	biotin	Biotinylated cRNA were prepared according to the standard Affymetrix protocol from total RNA (Expression Analysis Technical Manual, Affymetrix).	9606	standard Affymetrix protocol	GeneChip arrays were scanned by GeneChip Scanner 3000 7G according to the Affymetrix Expression Analysis Technical Manual.	Gene expression data from the glomerular compartment of human pre-transplant living donor control kidney	The data were analyzed using GenePattern pipeline: RMA method and Human Entrez Gene custom CDF annotation version 10 were used for the normalization.	GPL14663	Celine,C,Berthier	University of Michigan	1150 W. Medical Center Dr, MSRB2	Ann Arbor	MI	48109	USA	ftp://ftp.ncbi.nlm.nih.gov/geo/samples/GSM807nnn/GSM807925/suppl/GSM807925.CEL.gz	12028	control	5	Glomeruli from kidney biopsy	GSM807925
Glom_LD_473	GSM807926	Public on Jun 28 2012	Oct 04 2011	Jun 28 2012	RNA	1	Glomeruli from control living donor	Homo sapiens	patient number: 6	disease status: control	tissue: Glomeruli from kidney biopsy	total RNA	Total RNA was isolated using the RNeasy mini kit from Qiagen, following the manufacturer鈥檚 instructions.	biotin	Biotinylated cRNA were prepared according to the standard Affymetrix protocol from total RNA (Expression Analysis Technical Manual, Affymetrix).	9606	standard Affymetrix protocol	GeneChip arrays were scanned by GeneChip Scanner 3000 7G according to the Affymetrix Expression Analysis Technical Manual.	Gene expression data from the glomerular compartment of human pre-transplant living donor control kidney	The data were analyzed using GenePattern pipeline: RMA method and Human Entrez Gene custom CDF annotation version 10 were used for the normalization.	GPL14663	Celine,C,Berthier	University of Michigan	1150 W. Medical Center Dr, MSRB2	Ann Arbor	MI	48109	USA	ftp://ftp.ncbi.nlm.nih.gov/geo/samples/GSM807nnn/GSM807926/suppl/GSM807926.CEL.gz	12028	control	6	Glomeruli from kidney biopsy	GSM807926
Glom_LD_474	GSM807927	Public on Jun 28 2012	Oct 04 2011	Jun 28 2012	RNA	1	Glomeruli from control living donor	Homo sapiens	patient number: 7	disease status: control	tissue: Glomeruli from kidney biopsy	total RNA	Total RNA was isolated using the RNeasy mini kit from Qiagen, following the manufacturer鈥檚 instructions.	biotin	Biotinylated cRNA were prepared according to the standard Affymetrix protocol from total RNA (Expression Analysis Technical Manual, Affymetrix).	9606	standard Affymetrix protocol	GeneChip arrays were scanned by GeneChip Scanner 3000 7G according to the Affymetrix Expression Analysis Technical Manual.	Gene expression data from the glomerular compartment of human pre-transplant living donor control kidney	The data were analyzed using GenePattern pipeline: RMA method and Human Entrez Gene custom CDF annotation version 10 were used for the normalization.	GPL14663	Celine,C,Berthier	University of Michigan	1150 W. Medical Center Dr, MSRB2	Ann Arbor	MI	48109	USA	ftp://ftp.ncbi.nlm.nih.gov/geo/samples/GSM807nnn/GSM807927/suppl/GSM807927.CEL.gz	12028	control	7	Glomeruli from kidney biopsy	GSM807927
Glom_LD_475	GSM807928	Public on Jun 28 2012	Oct 04 2011	Jun 28 2012	RNA	1	Glomeruli from control living donor	Homo sapiens	patient number: 8	disease status: control	tissue: Glomeruli from kidney biopsy	total RNA	Total RNA was isolated using the RNeasy mini kit from Qiagen, following the manufacturer鈥檚 instructions.	biotin	Biotinylated cRNA were prepared according to the standard Affymetrix protocol from total RNA (Expression Analysis Technical Manual, Affymetrix).	9606	standard Affymetrix protocol	GeneChip arrays were scanned by GeneChip Scanner 3000 7G according to the Affymetrix Expression Analysis Technical Manual.	Gene expression data from the glomerular compartment of human pre-transplant living donor control kidney	The data were analyzed using GenePattern pipeline: RMA method and Human Entrez Gene custom CDF annotation version 10 were used for the normalization.	GPL14663	Celine,C,Berthier	University of Michigan	1150 W. Medical Center Dr, MSRB2	Ann Arbor	MI	48109	USA	ftp://ftp.ncbi.nlm.nih.gov/geo/samples/GSM807nnn/GSM807928/suppl/GSM807928.CEL.gz	12028	control	8	Glomeruli from kidney biopsy	GSM807928
Glom_LD_476	GSM807929	Public on Jun 28 2012	Oct 04 2011	Jun 28 2012	RNA	1	Glomeruli from control living donor	Homo sapiens	patient number: 9	disease status: control	tissue: Glomeruli from kidney biopsy	total RNA	Total RNA was isolated using the RNeasy mini kit from Qiagen, following the manufacturer鈥檚 instructions.	biotin	Biotinylated cRNA were prepared according to the standard Affymetrix protocol from total RNA (Expression Analysis Technical Manual, Affymetrix).	9606	standard Affymetrix protocol	GeneChip arrays were scanned by GeneChip Scanner 3000 7G according to the Affymetrix Expression Analysis Technical Manual.	Gene expression data from the glomerular compartment of human pre-transplant living donor control kidney	The data were analyzed using GenePattern pipeline: RMA method and Human Entrez Gene custom CDF annotation version 10 were used for the normalization.	GPL14663	Celine,C,Berthier	University of Michigan	1150 W. Medical Center Dr, MSRB2	Ann Arbor	MI	48109	USA	ftp://ftp.ncbi.nlm.nih.gov/geo/samples/GSM807nnn/GSM807929/suppl/GSM807929.CEL.gz	12028	control	9	Glomeruli from kidney biopsy	GSM807929
Glom_LD_478	GSM807930	Public on Jun 28 2012	Oct 04 2011	Jun 28 2012	RNA	1	Glomeruli from control living donor	Homo sapiens	patient number: 10	disease status: control	tissue: Glomeruli from kidney biopsy	total RNA	Total RNA was isolated using the RNeasy mini kit from Qiagen, following the manufacturer鈥檚 instructions.	biotin	Biotinylated cRNA were prepared according to the standard Affymetrix protocol from total RNA (Expression Analysis Technical Manual, Affymetrix).	9606	standard Affymetrix protocol	GeneChip arrays were scanned by GeneChip Scanner 3000 7G according to the Affymetrix Expression Analysis Technical Manual.	Gene expression data from the glomerular compartment of human pre-transplant living donor control kidney	The data were analyzed using GenePattern pipeline: RMA method and Human Entrez Gene custom CDF annotation version 10 were used for the normalization.	GPL14663	Celine,C,Berthier	University of Michigan	1150 W. Medical Center Dr, MSRB2	Ann Arbor	MI	48109	USA	ftp://ftp.ncbi.nlm.nih.gov/geo/samples/GSM807nnn/GSM807930/suppl/GSM807930.CEL.gz	12028	control	10	Glomeruli from kidney biopsy	GSM807930
Glom_LD_479	GSM807931	Public on Jun 28 2012	Oct 04 2011	Jun 28 2012	RNA	1	Glomeruli from control living donor	Homo sapiens	patient number: 11	disease status: control	tissue: Glomeruli from kidney biopsy	total RNA	Total RNA was isolated using the RNeasy mini kit from Qiagen, following the manufacturer鈥檚 instructions.	biotin	Biotinylated cRNA were prepared according to the standard Affymetrix protocol from total RNA (Expression Analysis Technical Manual, Affymetrix).	9606	standard Affymetrix protocol	GeneChip arrays were scanned by GeneChip Scanner 3000 7G according to the Affymetrix Expression Analysis Technical Manual.	Gene expression data from the glomerular compartment of human pre-transplant living donor control kidney	The data were analyzed using GenePattern pipeline: RMA method and Human Entrez Gene custom CDF annotation version 10 were used for the normalization.	GPL14663	Celine,C,Berthier	University of Michigan	1150 W. Medical Center Dr, MSRB2	Ann Arbor	MI	48109	USA	ftp://ftp.ncbi.nlm.nih.gov/geo/samples/GSM807nnn/GSM807931/suppl/GSM807931.CEL.gz	12028	control	11	Glomeruli from kidney biopsy	GSM807931
Glom_LD_480	GSM807932	Public on Jun 28 2012	Oct 04 2011	Jun 28 2012	RNA	1	Glomeruli from control living donor	Homo sapiens	patient number: 13	disease status: control	tissue: Glomeruli from kidney biopsy	total RNA	Total RNA was isolated using the RNeasy mini kit from Qiagen, following the manufacturer鈥檚 instructions.	biotin	Biotinylated cRNA were prepared according to the standard Affymetrix protocol from total RNA (Expression Analysis Technical Manual, Affymetrix).	9606	standard Affymetrix protocol	GeneChip arrays were scanned by GeneChip Scanner 3000 7G according to the Affymetrix Expression Analysis Technical Manual.	Gene expression data from the glomerular compartment of human pre-transplant living donor control kidney	The data were analyzed using GenePattern pipeline: RMA method and Human Entrez Gene custom CDF annotation version 10 were used for the normalization.	GPL14663	Celine,C,Berthier	University of Michigan	1150 W. Medical Center Dr, MSRB2	Ann Arbor	MI	48109	USA	ftp://ftp.ncbi.nlm.nih.gov/geo/samples/GSM807nnn/GSM807932/suppl/GSM807932.CEL.gz	12028	control	13	Glomeruli from kidney biopsy	GSM807932
Glom_LD_481	GSM807933	Public on Jun 28 2012	Oct 04 2011	Jun 28 2012	RNA	1	Glomeruli from control living donor	Homo sapiens	patient number: 14	disease status: control	tissue: Glomeruli from kidney biopsy	total RNA	Total RNA was isolated using the RNeasy mini kit from Qiagen, following the manufacturer鈥檚 instructions.	biotin	Biotinylated cRNA were prepared according to the standard Affymetrix protocol from total RNA (Expression Analysis Technical Manual, Affymetrix).	9606	standard Affymetrix protocol	GeneChip arrays were scanned by GeneChip Scanner 3000 7G according to the Affymetrix Expression Analysis Technical Manual.	Gene expression data from the glomerular compartment of human pre-transplant living donor control kidney	The data were analyzed using GenePattern pipeline: RMA method and Human Entrez Gene custom CDF annotation version 10 were used for the normalization.	GPL14663	Celine,C,Berthier	University of Michigan	1150 W. Medical Center Dr, MSRB2	Ann Arbor	MI	48109	USA	ftp://ftp.ncbi.nlm.nih.gov/geo/samples/GSM807nnn/GSM807933/suppl/GSM807933.CEL.gz	12028	control	14	Glomeruli from kidney biopsy	GSM807933
Glom_LD_482	GSM807934	Public on Jun 28 2012	Oct 04 2011	Jun 28 2012	RNA	1	Glomeruli from control living donor	Homo sapiens	patient number: 15	disease status: control	tissue: Glomeruli from kidney biopsy	total RNA	Total RNA was isolated using the RNeasy mini kit from Qiagen, following the manufacturer鈥檚 instructions.	biotin	Biotinylated cRNA were prepared according to the standard Affymetrix protocol from total RNA (Expression Analysis Technical Manual, Affymetrix).	9606	standard Affymetrix protocol	GeneChip arrays were scanned by GeneChip Scanner 3000 7G according to the Affymetrix Expression Analysis Technical Manual.	Gene expression data from the glomerular compartment of human pre-transplant living donor control kidney	The data were analyzed using GenePattern pipeline: RMA method and Human Entrez Gene custom CDF annotation version 10 were used for the normalization.	GPL14663	Celine,C,Berthier	University of Michigan	1150 W. Medical Center Dr, MSRB2	Ann Arbor	MI	48109	USA	ftp://ftp.ncbi.nlm.nih.gov/geo/samples/GSM807nnn/GSM807934/suppl/GSM807934.CEL.gz	12028	control	15	Glomeruli from kidney biopsy	GSM807934
