# Supplementary material for: Cross-tissue integrative transcriptomic and multimodal analyses suggest shared immune signatures linking lupus nephritis and cutaneous lupus erythematosus
Source: Front Immunol. 2026 Feb 24;17:1716516. doi: 10.3389/fimmu.2026.1716516 (PMC12971934; doi:10.3389/fimmu.2026.1716516)
Supplement: Supplementary Table 2 — GSE95474 dataset. [file Table2.xlsx]

## Sheet: Supplementary F2 CLE-GSE_95474_
Supplementary Table 2. GSE95474 dataset.
title	geo_accession	status	submission_date	last_update_date	type	channel_count	source_name_ch1	organism_ch1	characteristics_ch1	characteristics_ch1.1	characteristics_ch1.2	treatment_protocol_ch1	molecule_ch1	extract_protocol_ch1	label_ch1	label_protocol_ch1	taxid_ch1	hyb_protocol	scan_protocol	description	description.1	data_processing	platform_id	contact_name	contact_email	contact_department	contact_institute	contact_address	contact_city	contact_zip/postal_code	contact_country	supplementary_file	data_row_count	disease group:ch1	subject status:ch1	tissue:ch1	GSM
CDLE_1	GSM2514743	Public on Mar 01 2017	Feb 28 2017	Mar 01 2017	RNA	1	CDLE_skin biopsy	Homo sapiens	subject status: active, untreated lupus skin disease	disease group: chronic discoid lupus erythematosus; CDLE	tissue: 4mm skin biopsy	Lesional skin biopsies were taken from patients with active, untreated lupus skin disease. In every case, two 4mm punch biopsies were taken. One was flash-frozen in liquid nitrogen and afterwards processed for mRNA isolation and gene expression analyses. The second biopsy was fixed in 5% formalin solution overnight, and was proceeded for histological investigation.	total RNA	Human total RNA was isolated from the tissue samples with the use of Trizol (Sigma-Aldrich).	Cy3	100 ng total RNA was used as template to produce Cy3- labeled cRNA. The RNA samples were amplified and labeled using the Low Input Quick Amp Labeling Kit (Agilent Technologies) following the manufacturer鈥檚 protocol.	9606	Cy3 labeled cRNAs were hybridized overnight (17 hours, 65掳C) to an Agilent Whole Human Genome Oligo Microarrays (8x60K v2, Design ID 039494) using Agilent鈥檚 recommended hybridization chamber and oven.Finally, microarrays were washed once with wash buffer 1 for 1 min at RT followed by a second wash with wash buffer 2 for 1 min at 37掳C.	Fluorescence signals of the hybridized Agilent Microarrays were detected using Agilent鈥檚 Microarray Scanner System (G2505C, Agilent Technologies, Palo Alto, USA).	Disease Group 1	SAMPLE 1	The Agilent Feature Extraction Software (FES 10.7.3.1 ) was used to read out and process the microarray image files.	GPL16699	Joerg,,Wenzel	joerg.wenzel@ukb.uni-bonn.de	Dermatology	University of Bonn	Sigmund Freud Str 25	Bonn	53121	Germany	ftp://ftp.ncbi.nlm.nih.gov/geo/samples/GSM2514nnn/GSM2514743/suppl/GSM2514743_CDLE_253949422961_2_3.txt.gz	58717	chronic discoid lupus erythematosus; CDLE	active, untreated lupus skin disease	4mm skin biopsy	GSM2514743
CDLE_2	GSM2514744	Public on Mar 01 2017	Feb 28 2017	Mar 01 2017	RNA	1	CDLE_skin biopsy	Homo sapiens	subject status: active, untreated lupus skin disease	disease group: chronic discoid lupus erythematosus; CDLE	tissue: 4mm skin biopsy	Lesional skin biopsies were taken from patients with active, untreated lupus skin disease. In every case, two 4mm punch biopsies were taken. One was flash-frozen in liquid nitrogen and afterwards processed for mRNA isolation and gene expression analyses. The second biopsy was fixed in 5% formalin solution overnight, and was proceeded for histological investigation.	total RNA	Human total RNA was isolated from the tissue samples with the use of Trizol (Sigma-Aldrich).	Cy3	100 ng total RNA was used as template to produce Cy3- labeled cRNA. The RNA samples were amplified and labeled using the Low Input Quick Amp Labeling Kit (Agilent Technologies) following the manufacturer鈥檚 protocol.	9606	Cy3 labeled cRNAs were hybridized overnight (17 hours, 65掳C) to an Agilent Whole Human Genome Oligo Microarrays (8x60K v2, Design ID 039494) using Agilent鈥檚 recommended hybridization chamber and oven.Finally, microarrays were washed once with wash buffer 1 for 1 min at RT followed by a second wash with wash buffer 2 for 1 min at 37掳C.	Fluorescence signals of the hybridized Agilent Microarrays were detected using Agilent鈥檚 Microarray Scanner System (G2505C, Agilent Technologies, Palo Alto, USA).	Disease Group 1	SAMPLE 2	The Agilent Feature Extraction Software (FES 10.7.3.1 ) was used to read out and process the microarray image files.	GPL16699	Joerg,,Wenzel	joerg.wenzel@ukb.uni-bonn.de	Dermatology	University of Bonn	Sigmund Freud Str 25	Bonn	53121	Germany	ftp://ftp.ncbi.nlm.nih.gov/geo/samples/GSM2514nnn/GSM2514744/suppl/GSM2514744_CDLE_253949422962_1_3.txt.gz	58717	chronic discoid lupus erythematosus; CDLE	active, untreated lupus skin disease	4mm skin biopsy	GSM2514744
CDLE_3	GSM2514745	Public on Mar 01 2017	Feb 28 2017	Mar 01 2017	RNA	1	CDLE_skin biopsy	Homo sapiens	subject status: active, untreated lupus skin disease	disease group: chronic discoid lupus erythematosus; CDLE	tissue: 4mm skin biopsy	Lesional skin biopsies were taken from patients with active, untreated lupus skin disease. In every case, two 4mm punch biopsies were taken. One was flash-frozen in liquid nitrogen and afterwards processed for mRNA isolation and gene expression analyses. The second biopsy was fixed in 5% formalin solution overnight, and was proceeded for histological investigation.	total RNA	Human total RNA was isolated from the tissue samples with the use of Trizol (Sigma-Aldrich).	Cy3	100 ng total RNA was used as template to produce Cy3- labeled cRNA. The RNA samples were amplified and labeled using the Low Input Quick Amp Labeling Kit (Agilent Technologies) following the manufacturer鈥檚 protocol.	9606	Cy3 labeled cRNAs were hybridized overnight (17 hours, 65掳C) to an Agilent Whole Human Genome Oligo Microarrays (8x60K v2, Design ID 039494) using Agilent鈥檚 recommended hybridization chamber and oven.Finally, microarrays were washed once with wash buffer 1 for 1 min at RT followed by a second wash with wash buffer 2 for 1 min at 37掳C.	Fluorescence signals of the hybridized Agilent Microarrays were detected using Agilent鈥檚 Microarray Scanner System (G2505C, Agilent Technologies, Palo Alto, USA).	Disease Group 1	SAMPLE 3	The Agilent Feature Extraction Software (FES 10.7.3.1 ) was used to read out and process the microarray image files.	GPL16699	Joerg,,Wenzel	joerg.wenzel@ukb.uni-bonn.de	Dermatology	University of Bonn	Sigmund Freud Str 25	Bonn	53121	Germany	ftp://ftp.ncbi.nlm.nih.gov/geo/samples/GSM2514nnn/GSM2514745/suppl/GSM2514745_CDLE_253949422959_2_4.txt.gz	58717	chronic discoid lupus erythematosus; CDLE	active, untreated lupus skin disease	4mm skin biopsy	GSM2514745
CDLE_4	GSM2514746	Public on Mar 01 2017	Feb 28 2017	Mar 01 2017	RNA	1	CDLE_skin biopsy	Homo sapiens	subject status: active, untreated lupus skin disease	disease group: chronic discoid lupus erythematosus; CDLE	tissue: 4mm skin biopsy	Lesional skin biopsies were taken from patients with active, untreated lupus skin disease. In every case, two 4mm punch biopsies were taken. One was flash-frozen in liquid nitrogen and afterwards processed for mRNA isolation and gene expression analyses. The second biopsy was fixed in 5% formalin solution overnight, and was proceeded for histological investigation.	total RNA	Human total RNA was isolated from the tissue samples with the use of Trizol (Sigma-Aldrich).	Cy3	100 ng total RNA was used as template to produce Cy3- labeled cRNA. The RNA samples were amplified and labeled using the Low Input Quick Amp Labeling Kit (Agilent Technologies) following the manufacturer鈥檚 protocol.	9606	Cy3 labeled cRNAs were hybridized overnight (17 hours, 65掳C) to an Agilent Whole Human Genome Oligo Microarrays (8x60K v2, Design ID 039494) using Agilent鈥檚 recommended hybridization chamber and oven.Finally, microarrays were washed once with wash buffer 1 for 1 min at RT followed by a second wash with wash buffer 2 for 1 min at 37掳C.	Fluorescence signals of the hybridized Agilent Microarrays were detected using Agilent鈥檚 Microarray Scanner System (G2505C, Agilent Technologies, Palo Alto, USA).	Disease Group 1	SAMPLE 4	The Agilent Feature Extraction Software (FES 10.7.3.1 ) was used to read out and process the microarray image files.	GPL16699	Joerg,,Wenzel	joerg.wenzel@ukb.uni-bonn.de	Dermatology	University of Bonn	Sigmund Freud Str 25	Bonn	53121	Germany	ftp://ftp.ncbi.nlm.nih.gov/geo/samples/GSM2514nnn/GSM2514746/suppl/GSM2514746_CDLE_253949422960_2_1.txt.gz	58717	chronic discoid lupus erythematosus; CDLE	active, untreated lupus skin disease	4mm skin biopsy	GSM2514746
CDLE_5	GSM2514747	Public on Mar 01 2017	Feb 28 2017	Mar 01 2017	RNA	1	CDLE_skin biopsy	Homo sapiens	subject status: active, untreated lupus skin disease	disease group: chronic discoid lupus erythematosus; CDLE	tissue: 4mm skin biopsy	Lesional skin biopsies were taken from patients with active, untreated lupus skin disease. In every case, two 4mm punch biopsies were taken. One was flash-frozen in liquid nitrogen and afterwards processed for mRNA isolation and gene expression analyses. The second biopsy was fixed in 5% formalin solution overnight, and was proceeded for histological investigation.	total RNA	Human total RNA was isolated from the tissue samples with the use of Trizol (Sigma-Aldrich).	Cy3	100 ng total RNA was used as template to produce Cy3- labeled cRNA. The RNA samples were amplified and labeled using the Low Input Quick Amp Labeling Kit (Agilent Technologies) following the manufacturer鈥檚 protocol.	9606	Cy3 labeled cRNAs were hybridized overnight (17 hours, 65掳C) to an Agilent Whole Human Genome Oligo Microarrays (8x60K v2, Design ID 039494) using Agilent鈥檚 recommended hybridization chamber and oven.Finally, microarrays were washed once with wash buffer 1 for 1 min at RT followed by a second wash with wash buffer 2 for 1 min at 37掳C.	Fluorescence signals of the hybridized Agilent Microarrays were detected using Agilent鈥檚 Microarray Scanner System (G2505C, Agilent Technologies, Palo Alto, USA).	Disease Group 1	SAMPLE 5	The Agilent Feature Extraction Software (FES 10.7.3.1 ) was used to read out and process the microarray image files.	GPL16699	Joerg,,Wenzel	joerg.wenzel@ukb.uni-bonn.de	Dermatology	University of Bonn	Sigmund Freud Str 25	Bonn	53121	Germany	ftp://ftp.ncbi.nlm.nih.gov/geo/samples/GSM2514nnn/GSM2514747/suppl/GSM2514747_CDLE_253949422960_1_1.txt.gz	58717	chronic discoid lupus erythematosus; CDLE	active, untreated lupus skin disease	4mm skin biopsy	GSM2514747
CDLE_6	GSM2514748	Public on Mar 01 2017	Feb 28 2017	Mar 01 2017	RNA	1	CDLE_skin biopsy	Homo sapiens	subject status: active, untreated lupus skin disease	disease group: chronic discoid lupus erythematosus; CDLE	tissue: 4mm skin biopsy	Lesional skin biopsies were taken from patients with active, untreated lupus skin disease. In every case, two 4mm punch biopsies were taken. One was flash-frozen in liquid nitrogen and afterwards processed for mRNA isolation and gene expression analyses. The second biopsy was fixed in 5% formalin solution overnight, and was proceeded for histological investigation.	total RNA	Human total RNA was isolated from the tissue samples with the use of Trizol (Sigma-Aldrich).	Cy3	100 ng total RNA was used as template to produce Cy3- labeled cRNA. The RNA samples were amplified and labeled using the Low Input Quick Amp Labeling Kit (Agilent Technologies) following the manufacturer鈥檚 protocol.	9606	Cy3 labeled cRNAs were hybridized overnight (17 hours, 65掳C) to an Agilent Whole Human Genome Oligo Microarrays (8x60K v2, Design ID 039494) using Agilent鈥檚 recommended hybridization chamber and oven.Finally, microarrays were washed once with wash buffer 1 for 1 min at RT followed by a second wash with wash buffer 2 for 1 min at 37掳C.	Fluorescence signals of the hybridized Agilent Microarrays were detected using Agilent鈥檚 Microarray Scanner System (G2505C, Agilent Technologies, Palo Alto, USA).	Disease Group 1	SAMPLE 6	The Agilent Feature Extraction Software (FES 10.7.3.1 ) was used to read out and process the microarray image files.	GPL16699	Joerg,,Wenzel	joerg.wenzel@ukb.uni-bonn.de	Dermatology	University of Bonn	Sigmund Freud Str 25	Bonn	53121	Germany	ftp://ftp.ncbi.nlm.nih.gov/geo/samples/GSM2514nnn/GSM2514748/suppl/GSM2514748_CDLE_253949422961_1_2.txt.gz	58717	chronic discoid lupus erythematosus; CDLE	active, untreated lupus skin disease	4mm skin biopsy	GSM2514748
SCLE_7	GSM2514749	Public on Mar 01 2017	Feb 28 2017	Mar 01 2017	RNA	1	SCLE_skin biopsy	Homo sapiens	subject status: active, untreated lupus skin disease	disease group: subacute cutaneous lupus erythematosus; SCLE	tissue: 4mm skin biopsy	Lesional skin biopsies were taken from patients with active, untreated lupus skin disease. In every case, two 4mm punch biopsies were taken. One was flash-frozen in liquid nitrogen and afterwards processed for mRNA isolation and gene expression analyses. The second biopsy was fixed in 5% formalin solution overnight, and was proceeded for histological investigation.	total RNA	Human total RNA was isolated from the tissue samples with the use of Trizol (Sigma-Aldrich).	Cy3	100 ng total RNA was used as template to produce Cy3- labeled cRNA. The RNA samples were amplified and labeled using the Low Input Quick Amp Labeling Kit (Agilent Technologies) following the manufacturer鈥檚 protocol.	9606	Cy3 labeled cRNAs were hybridized overnight (17 hours, 65掳C) to an Agilent Whole Human Genome Oligo Microarrays (8x60K v2, Design ID 039494) using Agilent鈥檚 recommended hybridization chamber and oven.Finally, microarrays were washed once with wash buffer 1 for 1 min at RT followed by a second wash with wash buffer 2 for 1 min at 37掳C.	Fluorescence signals of the hybridized Agilent Microarrays were detected using Agilent鈥檚 Microarray Scanner System (G2505C, Agilent Technologies, Palo Alto, USA).	Disease Group 2	SAMPLE 7	The Agilent Feature Extraction Software (FES 10.7.3.1 ) was used to read out and process the microarray image files.	GPL16699	Joerg,,Wenzel	joerg.wenzel@ukb.uni-bonn.de	Dermatology	University of Bonn	Sigmund Freud Str 25	Bonn	53121	Germany	ftp://ftp.ncbi.nlm.nih.gov/geo/samples/GSM2514nnn/GSM2514749/suppl/GSM2514749_SCLE_253949422962_1_2.txt.gz	58717	subacute cutaneous lupus erythematosus; SCLE	active, untreated lupus skin disease	4mm skin biopsy	GSM2514749
SCLE_8	GSM2514750	Public on Mar 01 2017	Feb 28 2017	Mar 01 2017	RNA	1	SCLE_skin biopsy	Homo sapiens	subject status: active, untreated lupus skin disease	disease group: subacute cutaneous lupus erythematosus; SCLE	tissue: 4mm skin biopsy	Lesional skin biopsies were taken from patients with active, untreated lupus skin disease. In every case, two 4mm punch biopsies were taken. One was flash-frozen in liquid nitrogen and afterwards processed for mRNA isolation and gene expression analyses. The second biopsy was fixed in 5% formalin solution overnight, and was proceeded for histological investigation.	total RNA	Human total RNA was isolated from the tissue samples with the use of Trizol (Sigma-Aldrich).	Cy3	100 ng total RNA was used as template to produce Cy3- labeled cRNA. The RNA samples were amplified and labeled using the Low Input Quick Amp Labeling Kit (Agilent Technologies) following the manufacturer鈥檚 protocol.	9606	Cy3 labeled cRNAs were hybridized overnight (17 hours, 65掳C) to an Agilent Whole Human Genome Oligo Microarrays (8x60K v2, Design ID 039494) using Agilent鈥檚 recommended hybridization chamber and oven.Finally, microarrays were washed once with wash buffer 1 for 1 min at RT followed by a second wash with wash buffer 2 for 1 min at 37掳C.	Fluorescence signals of the hybridized Agilent Microarrays were detected using Agilent鈥檚 Microarray Scanner System (G2505C, Agilent Technologies, Palo Alto, USA).	Disease Group 2	SAMPLE 8	The Agilent Feature Extraction Software (FES 10.7.3.1 ) was used to read out and process the microarray image files.	GPL16699	Joerg,,Wenzel	joerg.wenzel@ukb.uni-bonn.de	Dermatology	University of Bonn	Sigmund Freud Str 25	Bonn	53121	Germany	ftp://ftp.ncbi.nlm.nih.gov/geo/samples/GSM2514nnn/GSM2514750/suppl/GSM2514750_SCLE_253949422961_2_2.txt.gz	58717	subacute cutaneous lupus erythematosus; SCLE	active, untreated lupus skin disease	4mm skin biopsy	GSM2514750
SCLE_9	GSM2514751	Public on Mar 01 2017	Feb 28 2017	Mar 01 2017	RNA	1	SCLE_skin biopsy	Homo sapiens	subject status: active, untreated lupus skin disease	disease group: subacute cutaneous lupus erythematosus; SCLE	tissue: 4mm skin biopsy	Lesional skin biopsies were taken from patients with active, untreated lupus skin disease. In every case, two 4mm punch biopsies were taken. One was flash-frozen in liquid nitrogen and afterwards processed for mRNA isolation and gene expression analyses. The second biopsy was fixed in 5% formalin solution overnight, and was proceeded for histological investigation.	total RNA	Human total RNA was isolated from the tissue samples with the use of Trizol (Sigma-Aldrich).	Cy3	100 ng total RNA was used as template to produce Cy3- labeled cRNA. The RNA samples were amplified and labeled using the Low Input Quick Amp Labeling Kit (Agilent Technologies) following the manufacturer鈥檚 protocol.	9606	Cy3 labeled cRNAs were hybridized overnight (17 hours, 65掳C) to an Agilent Whole Human Genome Oligo Microarrays (8x60K v2, Design ID 039494) using Agilent鈥檚 recommended hybridization chamber and oven.Finally, microarrays were washed once with wash buffer 1 for 1 min at RT followed by a second wash with wash buffer 2 for 1 min at 37掳C.	Fluorescence signals of the hybridized Agilent Microarrays were detected using Agilent鈥檚 Microarray Scanner System (G2505C, Agilent Technologies, Palo Alto, USA).	Disease Group 2	SAMPLE 9	The Agilent Feature Extraction Software (FES 10.7.3.1 ) was used to read out and process the microarray image files.	GPL16699	Joerg,,Wenzel	joerg.wenzel@ukb.uni-bonn.de	Dermatology	University of Bonn	Sigmund Freud Str 25	Bonn	53121	Germany	ftp://ftp.ncbi.nlm.nih.gov/geo/samples/GSM2514nnn/GSM2514751/suppl/GSM2514751_SCLE_253949422961_1_4.txt.gz	58717	subacute cutaneous lupus erythematosus; SCLE	active, untreated lupus skin disease	4mm skin biopsy	GSM2514751
SCLE_10	GSM2514752	Public on Mar 01 2017	Feb 28 2017	Mar 01 2017	RNA	1	SCLE_skin biopsy	Homo sapiens	subject status: active, untreated lupus skin disease	disease group: subacute cutaneous lupus erythematosus; SCLE	tissue: 4mm skin biopsy	Lesional skin biopsies were taken from patients with active, untreated lupus skin disease. In every case, two 4mm punch biopsies were taken. One was flash-frozen in liquid nitrogen and afterwards processed for mRNA isolation and gene expression analyses. The second biopsy was fixed in 5% formalin solution overnight, and was proceeded for histological investigation.	total RNA	Human total RNA was isolated from the tissue samples with the use of Trizol (Sigma-Aldrich).	Cy3	100 ng total RNA was used as template to produce Cy3- labeled cRNA. The RNA samples were amplified and labeled using the Low Input Quick Amp Labeling Kit (Agilent Technologies) following the manufacturer鈥檚 protocol.	9606	Cy3 labeled cRNAs were hybridized overnight (17 hours, 65掳C) to an Agilent Whole Human Genome Oligo Microarrays (8x60K v2, Design ID 039494) using Agilent鈥檚 recommended hybridization chamber and oven.Finally, microarrays were washed once with wash buffer 1 for 1 min at RT followed by a second wash with wash buffer 2 for 1 min at 37掳C.	Fluorescence signals of the hybridized Agilent Microarrays were detected using Agilent鈥檚 Microarray Scanner System (G2505C, Agilent Technologies, Palo Alto, USA).	Disease Group 2	SAMPLE 10	The Agilent Feature Extraction Software (FES 10.7.3.1 ) was used to read out and process the microarray image files.	GPL16699	Joerg,,Wenzel	joerg.wenzel@ukb.uni-bonn.de	Dermatology	University of Bonn	Sigmund Freud Str 25	Bonn	53121	Germany	ftp://ftp.ncbi.nlm.nih.gov/geo/samples/GSM2514nnn/GSM2514752/suppl/GSM2514752_SCLE_253949422959_2_1.txt.gz	58717	subacute cutaneous lupus erythematosus; SCLE	active, untreated lupus skin disease	4mm skin biopsy	GSM2514752
SCLE_11	GSM2514753	Public on Mar 01 2017	Feb 28 2017	Mar 01 2017	RNA	1	SCLE_skin biopsy	Homo sapiens	subject status: active, untreated lupus skin disease	disease group: subacute cutaneous lupus erythematosus; SCLE	tissue: 4mm skin biopsy	Lesional skin biopsies were taken from patients with active, untreated lupus skin disease. In every case, two 4mm punch biopsies were taken. One was flash-frozen in liquid nitrogen and afterwards processed for mRNA isolation and gene expression analyses. The second biopsy was fixed in 5% formalin solution overnight, and was proceeded for histological investigation.	total RNA	Human total RNA was isolated from the tissue samples with the use of Trizol (Sigma-Aldrich).	Cy3	100 ng total RNA was used as template to produce Cy3- labeled cRNA. The RNA samples were amplified and labeled using the Low Input Quick Amp Labeling Kit (Agilent Technologies) following the manufacturer鈥檚 protocol.	9606	Cy3 labeled cRNAs were hybridized overnight (17 hours, 65掳C) to an Agilent Whole Human Genome Oligo Microarrays (8x60K v2, Design ID 039494) using Agilent鈥檚 recommended hybridization chamber and oven.Finally, microarrays were washed once with wash buffer 1 for 1 min at RT followed by a second wash with wash buffer 2 for 1 min at 37掳C.	Fluorescence signals of the hybridized Agilent Microarrays were detected using Agilent鈥檚 Microarray Scanner System (G2505C, Agilent Technologies, Palo Alto, USA).	Disease Group 2	SAMPLE 11	The Agilent Feature Extraction Software (FES 10.7.3.1 ) was used to read out and process the microarray image files.	GPL16699	Joerg,,Wenzel	joerg.wenzel@ukb.uni-bonn.de	Dermatology	University of Bonn	Sigmund Freud Str 25	Bonn	53121	Germany	ftp://ftp.ncbi.nlm.nih.gov/geo/samples/GSM2514nnn/GSM2514753/suppl/GSM2514753_SCLE_253949422959_1_2.txt.gz	58717	subacute cutaneous lupus erythematosus; SCLE	active, untreated lupus skin disease	4mm skin biopsy	GSM2514753
HC_12	GSM2514754	Public on Mar 01 2017	Feb 28 2017	Mar 01 2017	RNA	1	HC_skin biopsy	Homo sapiens	subject status: healthy control	tissue: 4mm skin biopsy		Lesional skin biopsies were taken from patients with active, untreated lupus skin disease. In every case, two 4mm punch biopsies were taken. One was flash-frozen in liquid nitrogen and afterwards processed for mRNA isolation and gene expression analyses. The second biopsy was fixed in 5% formalin solution overnight, and was proceeded for histological investigation.	total RNA	Human total RNA was isolated from the tissue samples with the use of Trizol (Sigma-Aldrich).	Cy3	100 ng total RNA was used as template to produce Cy3- labeled cRNA. The RNA samples were amplified and labeled using the Low Input Quick Amp Labeling Kit (Agilent Technologies) following the manufacturer鈥檚 protocol.	9606	Cy3 labeled cRNAs were hybridized overnight (17 hours, 65掳C) to an Agilent Whole Human Genome Oligo Microarrays (8x60K v2, Design ID 039494) using Agilent鈥檚 recommended hybridization chamber and oven.Finally, microarrays were washed once with wash buffer 1 for 1 min at RT followed by a second wash with wash buffer 2 for 1 min at 37掳C.	Fluorescence signals of the hybridized Agilent Microarrays were detected using Agilent鈥檚 Microarray Scanner System (G2505C, Agilent Technologies, Palo Alto, USA).	Healthy control Group	SAMPLE 12	The Agilent Feature Extraction Software (FES 10.7.3.1 ) was used to read out and process the microarray image files.	GPL16699	Joerg,,Wenzel	joerg.wenzel@ukb.uni-bonn.de	Dermatology	University of Bonn	Sigmund Freud Str 25	Bonn	53121	Germany	ftp://ftp.ncbi.nlm.nih.gov/geo/samples/GSM2514nnn/GSM2514754/suppl/GSM2514754_HC_253949422960_2_3.txt.gz	58717	NA	healthy control	4mm skin biopsy	GSM2514754
HC_13	GSM2514755	Public on Mar 01 2017	Feb 28 2017	Mar 01 2017	RNA	1	HC_skin biopsy	Homo sapiens	subject status: healthy control	tissue: 4mm skin biopsy		Lesional skin biopsies were taken from patients with active, untreated lupus skin disease. In every case, two 4mm punch biopsies were taken. One was flash-frozen in liquid nitrogen and afterwards processed for mRNA isolation and gene expression analyses. The second biopsy was fixed in 5% formalin solution overnight, and was proceeded for histological investigation.	total RNA	Human total RNA was isolated from the tissue samples with the use of Trizol (Sigma-Aldrich).	Cy3	100 ng total RNA was used as template to produce Cy3- labeled cRNA. The RNA samples were amplified and labeled using the Low Input Quick Amp Labeling Kit (Agilent Technologies) following the manufacturer鈥檚 protocol.	9606	Cy3 labeled cRNAs were hybridized overnight (17 hours, 65掳C) to an Agilent Whole Human Genome Oligo Microarrays (8x60K v2, Design ID 039494) using Agilent鈥檚 recommended hybridization chamber and oven.Finally, microarrays were washed once with wash buffer 1 for 1 min at RT followed by a second wash with wash buffer 2 for 1 min at 37掳C.	Fluorescence signals of the hybridized Agilent Microarrays were detected using Agilent鈥檚 Microarray Scanner System (G2505C, Agilent Technologies, Palo Alto, USA).	Healthy control Group	SAMPLE 13	The Agilent Feature Extraction Software (FES 10.7.3.1 ) was used to read out and process the microarray image files.	GPL16699	Joerg,,Wenzel	joerg.wenzel@ukb.uni-bonn.de	Dermatology	University of Bonn	Sigmund Freud Str 25	Bonn	53121	Germany	ftp://ftp.ncbi.nlm.nih.gov/geo/samples/GSM2514nnn/GSM2514755/suppl/GSM2514755_HC_253949422961_1_1.txt.gz	58717	NA	healthy control	4mm skin biopsy	GSM2514755
HC_14	GSM2514756	Public on Mar 01 2017	Feb 28 2017	Mar 01 2017	RNA	1	HC_skin biopsy	Homo sapiens	subject status: healthy control	tissue: 4mm skin biopsy		Lesional skin biopsies were taken from patients with active, untreated lupus skin disease. In every case, two 4mm punch biopsies were taken. One was flash-frozen in liquid nitrogen and afterwards processed for mRNA isolation and gene expression analyses. The second biopsy was fixed in 5% formalin solution overnight, and was proceeded for histological investigation.	total RNA	Human total RNA was isolated from the tissue samples with the use of Trizol (Sigma-Aldrich).	Cy3	100 ng total RNA was used as template to produce Cy3- labeled cRNA. The RNA samples were amplified and labeled using the Low Input Quick Amp Labeling Kit (Agilent Technologies) following the manufacturer鈥檚 protocol.	9606	Cy3 labeled cRNAs were hybridized overnight (17 hours, 65掳C) to an Agilent Whole Human Genome Oligo Microarrays (8x60K v2, Design ID 039494) using Agilent鈥檚 recommended hybridization chamber and oven.Finally, microarrays were washed once with wash buffer 1 for 1 min at RT followed by a second wash with wash buffer 2 for 1 min at 37掳C.	Fluorescence signals of the hybridized Agilent Microarrays were detected using Agilent鈥檚 Microarray Scanner System (G2505C, Agilent Technologies, Palo Alto, USA).	Healthy control Group	SAMPLE 14	The Agilent Feature Extraction Software (FES 10.7.3.1 ) was used to read out and process the microarray image files.	GPL16699	Joerg,,Wenzel	joerg.wenzel@ukb.uni-bonn.de	Dermatology	University of Bonn	Sigmund Freud Str 25	Bonn	53121	Germany	ftp://ftp.ncbi.nlm.nih.gov/geo/samples/GSM2514nnn/GSM2514756/suppl/GSM2514756_HC_253949422961_1_3.txt.gz	58717	NA	healthy control	4mm skin biopsy	GSM2514756
HC_15	GSM2514757	Public on Mar 01 2017	Feb 28 2017	Mar 01 2017	RNA	1	HC_skin biopsy	Homo sapiens	subject status: healthy control	tissue: 4mm skin biopsy		Lesional skin biopsies were taken from patients with active, untreated lupus skin disease. In every case, two 4mm punch biopsies were taken. One was flash-frozen in liquid nitrogen and afterwards processed for mRNA isolation and gene expression analyses. The second biopsy was fixed in 5% formalin solution overnight, and was proceeded for histological investigation.	total RNA	Human total RNA was isolated from the tissue samples with the use of Trizol (Sigma-Aldrich).	Cy3	100 ng total RNA was used as template to produce Cy3- labeled cRNA. The RNA samples were amplified and labeled using the Low Input Quick Amp Labeling Kit (Agilent Technologies) following the manufacturer鈥檚 protocol.	9606	Cy3 labeled cRNAs were hybridized overnight (17 hours, 65掳C) to an Agilent Whole Human Genome Oligo Microarrays (8x60K v2, Design ID 039494) using Agilent鈥檚 recommended hybridization chamber and oven.Finally, microarrays were washed once with wash buffer 1 for 1 min at RT followed by a second wash with wash buffer 2 for 1 min at 37掳C.	Fluorescence signals of the hybridized Agilent Microarrays were detected using Agilent鈥檚 Microarray Scanner System (G2505C, Agilent Technologies, Palo Alto, USA).	Healthy control Group	SAMPLE 15	The Agilent Feature Extraction Software (FES 10.7.3.1 ) was used to read out and process the microarray image files.	GPL16699	Joerg,,Wenzel	joerg.wenzel@ukb.uni-bonn.de	Dermatology	University of Bonn	Sigmund Freud Str 25	Bonn	53121	Germany	ftp://ftp.ncbi.nlm.nih.gov/geo/samples/GSM2514nnn/GSM2514757/suppl/GSM2514757_HC_253949422959_2_2.txt.gz	58717	NA	healthy control	4mm skin biopsy	GSM2514757
HC_16	GSM2514758	Public on Mar 01 2017	Feb 28 2017	Mar 01 2017	RNA	1	HC_skin biopsy	Homo sapiens	subject status: healthy control	tissue: 4mm skin biopsy		Lesional skin biopsies were taken from patients with active, untreated lupus skin disease. In every case, two 4mm punch biopsies were taken. One was flash-frozen in liquid nitrogen and afterwards processed for mRNA isolation and gene expression analyses. The second biopsy was fixed in 5% formalin solution overnight, and was proceeded for histological investigation.	total RNA	Human total RNA was isolated from the tissue samples with the use of Trizol (Sigma-Aldrich).	Cy3	100 ng total RNA was used as template to produce Cy3- labeled cRNA. The RNA samples were amplified and labeled using the Low Input Quick Amp Labeling Kit (Agilent Technologies) following the manufacturer鈥檚 protocol.	9606	Cy3 labeled cRNAs were hybridized overnight (17 hours, 65掳C) to an Agilent Whole Human Genome Oligo Microarrays (8x60K v2, Design ID 039494) using Agilent鈥檚 recommended hybridization chamber and oven.Finally, microarrays were washed once with wash buffer 1 for 1 min at RT followed by a second wash with wash buffer 2 for 1 min at 37掳C.	Fluorescence signals of the hybridized Agilent Microarrays were detected using Agilent鈥檚 Microarray Scanner System (G2505C, Agilent Technologies, Palo Alto, USA).	Healthy control Group	SAMPLE 16	The Agilent Feature Extraction Software (FES 10.7.3.1 ) was used to read out and process the microarray image files.	GPL16699	Joerg,,Wenzel	joerg.wenzel@ukb.uni-bonn.de	Dermatology	University of Bonn	Sigmund Freud Str 25	Bonn	53121	Germany	ftp://ftp.ncbi.nlm.nih.gov/geo/samples/GSM2514nnn/GSM2514758/suppl/GSM2514758_HC_253949422960_1_2.txt.gz	58717	NA	healthy control	4mm skin biopsy	GSM2514758
