# Supplementary material for: Cross-tissue integrative transcriptomic and multimodal analyses suggest shared immune signatures linking lupus nephritis and cutaneous lupus erythematosus
Source: Front Immunol. 2026 Feb 24;17:1716516. doi: 10.3389/fimmu.2026.1716516 (PMC12971934; doi:10.3389/fimmu.2026.1716516)
Supplement: Supplementary Table 3 — The shared genes of DEG and WGCNA. [file Table3.xlsx]

## Sheet: Sheet1
Supplementary Table 3. The shared genes of DEG and WGCNA.
DEG	WGCNA	Merge
HCLS1	C1QA	IFI44
ADA	GBP2	MX1
IFI27	HBEGF	IFI27
EIF2AK2	LCP2	IFI44L
C1orf38	GNLY	IFITM1
SLC15A3	ANGPT2	IFI16
APOBEC3A	BBOX1	PARP12
MX2	PLSCR1	ISG20
IFI44L	RTP4	MX2
RSAD2	RGL1	HERC6
GBP2	BHLHE40	NMI
CASP1	VNN1	GMFG
SELL	CTSC	OAS2
RTP4	ADORA3	CASP1
IFIT5	COL5A2	GIMAP4
FAM49A	SP110	IFIH1
ICAM2	CLIC2	GBP2
PLAC8	SNX10	LY96
HERC5	NCF2	CD53
TMEM140	IRF1	IFI6
CYTIP	CNTN1	HERC5
IGJ	TUBA4A	HCLS1
PLSCR1	SERPING1	C1QA
KLK1	TIMP1	XAF1
IFITM1	MS4A4A	OAS1
IFI44	TREM2	PSMB9
IRF7	DUSP14	MS4A4A
CD53	IFIT3	OAS3
MYD88	CFP	EIF2AK2
HERC6	LST1	C3AR1
MX1	FAM107A	SP110
IDO1	SH2B3	TMEM140
CXCR4	HBB	MYD88
OAS1	PHF11	LAP3
CCL4	PYCARD	PLSCR1
CCR1	GATM	MICB
IFIH1	VASH1	IFIT1
TSC22D3	CCRL2	TRIM22
EVI2B	CD300A	RSAD2
MICB	C20orf103	TLR2
C1QA	EMP2	COL1A2
PDK4	NETO2	FAM49A
XAF1	CD52	FGR
IFIT1	S100A8	C1QB
CD163	TNFAIP8	APOBEC3G
DDX60	TREX1	CD163
IFI16	PAMR1	EVI2B
CD97	MFNG	C1orf38
CXCL10	ITGB2	DDX58
EVI2A	DRAM1	RTP4
LY96	SASH3	TRIM21
FGR	GZMA	APOBEC3A
TLR2	GADD45A	IFIT5
MS4A4A	COL4A4	SAMHD1
PLA1A	ARHGAP25	SLA
GZMA	BIN1	LCP2
LPXN	TRAF1	PLAC8
IFIT2	GZMH	ADA
SRGN	CKS2	COL3A1
LY6E	GCA	EVI2A
APOBEC3G	ADAP2	GBP1
GBP1	F13A1	CYTIP
HBB	TNFRSF1B	CCR1
IFI6	CD53	LILRB2
TRIM21	EVI2B	ISG15
LCP2	PSMB8	IFIT3
SAMHD1	MX1	ICAM2
SLA	MX2	SRGN
IRF8	TRIM21	IRF7
PARP12	MELK	DDX60
PSMB9	C3orf52	IFITM3
C1QB	EHD4	IFIT2
CCL5	ADM	CCL4
OAS2	VNN2	SLC15A3
CRISPLD2	LY86	CXCR4
LAP3	BCL2A1	LPXN
DDX58	CCR5	GZMA
COL1A2	BGN	PLA1A
TFEC	C5AR1	LY6E
IFITM3	MMP1	OASL
OAS3	CALML3	CD97
COL3A1	ADAR	IRF8
OASL	ISG20	CCL5
NMI	EBI3	TFEC
PTX3	HMGB2	IDO1
GIMAP4	SELP	PTX3
HBA2	IFI6	HBB
SP110	NFKBIE	HBA2
C3AR1	IMPDH2	SELL
AOX1	LGALS3BP	CXCL10
GATM	LILRB2	IGJ
LILRB2	ABCA3	PDK4
ISG15	OAS2	TSC22D3
IFIT3	ICAM2	KLK1
ACE2	C3AR1	HSPA2
GMFG	DSP	ACE2
ISG20	LAIR1	AOX1
TRIM22	CDH16	CRISPLD2
HSPA2	PILRA	GATM
	UNC93B1	BHLHE41
	CCR1	C3
	SELL	CCNB1
	TYMS	CDKN1A
	APOBEC3A	CKS2
	POSTN	CXCL1
	CX3CR1	DSP
	HPGD	HBEGF
	CD24	KRT23
	PLA2G4C	LYPD1
	CKB	LYVE1
	JUNB	MXRA5
	TNNC1	NMU
	GIMAP5	NT5E
	BID	PF4
	NMU	PPBP
	MPST	PPP1R3C
	AOX1	RGS2
	PTPRO	THY1
	MYO1F	TNFRSF12A
	SDS	TRAF1
	KCNJ2	VCAM1
	IFITM3	ADAMTS1
	ST3GAL1	ADAP2
	COL21A1	ADAR
	GATA3	ADCY7
	STAT5A	ADM
	TMEM204	ADORA3
	AQP1	ALOX5
	RFTN1	ANGPT2
	CLEC2B	AOAH
	FPR1	APOBEC3B
	S100A2	APOL1
	C2	APOL3
	FAM49A	AQP9
	ALOX5	ARHGAP15
	CXCR4	ARHGAP25
	RNASET2	ARHGDIB
	PPP1R16B	ARPC1B
	CST7	BCL2A1
	PLEK	BID
	PGF	BTN3A2
	IFI44	C12orf35
	TNFRSF12A	C1orf54
	SELE	C2
	UTP6	C5AR1
	NUAK2	CASP4
	SLC15A3	CCDC109B
	ADCY7	CCL2
	TRIB1	CCL8
	TCIRG1	CCR5
	VAMP5	CCRL2
	RSAD2	CD14
	CASP4	CD300A
	BST2	CD300C
	CD97	CD37
	ARPC1B	CD38
	DDX60	CD48
	MS4A6A	CD52
	SLC20A1	CD68
	SRPX	CD74
	PCYOX1	CD83
	UBA7	CEBPA
	NT5E	CECR1
	GSDMD	CFB
	RNASE6	CFP
	COL1A2	CHST7
	TLR1	CLEC2B
	IFIT1	CLIC2
	DPP4	COL21A1
	GBP1	COL5A2
	HCK	CORO1A
	TRPV2	CPVL
	CD38	CRLF3
	ISG15	CSF1R
	SLC16A4	CST7
	RGS19	CX3CR1
	TMEM8A	CXCL11
	FCN1	CXCL2
	ARHGDIB	CYBB
	CORO1A	DHX58
	HDAC5	DNMT1
	FPR3	DOCK10
	RRM2	DOCK2
	CYR61	DOK2
	PTGS1	DPEP2
	IFIH1	DRAM1
	OASL	DUSP2
	PF4	DUSP5
	DUSP6	DUSP6
	UBD	EBI3
	ST3GAL5	EMP2
	NNMT	EMP3
	ACE2	EMR2
	APOL3	EPB41L3
	TMEM140	FCER1G
	RGS2	FCN1
	IRF8	FN1
	HLA-DQB1	FOLR2
	GIMAP6	FPR1
	MT1E	FPR3
	CCND3	GATA3
	PDZK1IP1	GCA
	GCH1	GCH1
	SEMA3B	GIMAP5
	PRDX2	GIMAP6
	DNMT1	GMPR
	ACPP	GNLY
	HMHA1	GPR65
	EVI2A	GZMB
	PTGER2	GZMH
	BHLHE41	HCK
	LY6E	HCP5
	CXCL10	HK3
	PSMB10	HLA-DMA
	HLA-DMB	HLA-DMB
	FCER1G	HLA-DPA1
	GMFG	HLA-DPB1
	HLA-DPA1	HLA-DQA1
	CYBB	HLA-DQB1
	SYK	HLA-DRA
	PSME2	HLA-DRB1
	IFI35	HMOX1
	PSMB3	HPSE
	IFI16	IFI30
	LAP3	IGSF6
	CLDN8	IL10RA
	MT1F	IL15RA
	CXCL1	IL18R1
	GGH	IRF9
	AZGP1	ITGAM
	BST1	ITGB2
	PEX6	KCNJ2
	C9orf16	KMO
	PTX3	LAIR1
	FOS	LAPTM5
	MICB	LAT2
	PLLP	LCP1
	DOCK10	LGALS3BP
	CD14	LGMN
	PSMB9	LHFPL2
	C1orf21	LILRA5
	TPPP3	LPAR6
	CCL8	LRMP
	S100A12	LST1
	DUSP2	LY86
	FOLR2	LYN
	ECM1	MARCKS
	MNDA	MARCO
	GSTM3	MELK
	HLA-DRB1	MERTK
	IFI44L	MFNG
	SLA	MMP1
	FGR	MNDA
	CD163	MS4A6A
	IGSF6	MYO1F
	ITGAM	NCF2
	TSC22D3	NCF4
	TFEC	NCKAP1L
	COL3A1	NETO2
	STX11	NFE2L3
	MARCKS	NKG7
	TMEM176A	NNMT
	NCKAP1L	NUSAP1
	LGMN	P2RY13
	ALDOC	PCOLCE
	PDE4B	PHF11
	PLAC8	PILRA
	CRLF3	PLAUR
	DUSP5	PLEK
	KLK5	PLEKHO1
	RAC2	PLEKHO2
	S1PR1	POSTN
	MXRA5	PRF1
	LRMP	PRKCB
	CYFIP2	PSME2
	PPBP	PTGER2
	PTPRC	PTGS1
	CD68	PTPN6
	IL15RA	PTPRC
	FKBP5	PTTG1
	KLK1	PYCARD
	IRF9	RAC2
	SCNN1A	RFTN1
	UBFD1	RGS19
	DPEP2	RNASE6
	TFPI2	RNASET2
	TSPAN5	RRM2
	SOD2	S100A12
	CCL4	S100A8
	CXCL2	S100A9
	HLA-DPB1	S1PR1
	HSPA2	SAMD9
	C1QB	SAMSN1
	CTSL2	SASH3
	GZMB	SDS
	SAMD9	SELE
	IFIT5	SERPING1
	SAMHD1	SH2B3
	CDKN1A	SLAMF8
	PCOLCE	SNX10
	UPP1	SOD2
	GIMAP4	SP140L
	TXNDC5	SPP1
	SCO2	SRPX
	PLA2R1	ST3GAL5
	ADAMTS1	STAB1
	CDC25B	STAT1
	CCDC109B	STK10
	DHX58	SYK
	CD300C	SYT11
	KLF2	TAP1
	LGALS2	TFPI2
	IRF7	THBD
	CD48	TIMP1
	DDX58	TLR1
	C1orf54	TLR3
	CX3CL1	TMEM45A
	TMSB10	TNFAIP3
	SKAP1	TNFAIP8
	PRKCB	TNFRSF1B
	CHST7	TNFRSF21
	AQP9	TNFSF10
	CCNB1	TREM2
	GADD45B	TRIM5
	LHFPL2	TRPV2
	PLA1A	TYMP
	HLA-DRA	TYMS
	APOBEC3B	TYROBP
	HMOX1	UBD
	NR4A2	UBE2C
	TM7SF2	UBE2L6
	ELOVL4	UBFD1
	PLAUR	UCP2
	IDO1	VAV1
	APOL1	WARS
	PHGDH	XIST
	PRF1	ZNF267
	EPB41L3	ACPP
	XAF1	AKR1B10
	FHOD3	ANPEP
	STAB1	AZGP1
	CEBPD	BBOX1
	SIK1	BHLHE40
	IFNGR1	C20orf103
	KARS	C3orf52
	KLK7	CA2
	IFI27	CALML3
	KMO	CD24
	PLEKHO1	CDH16
	ZNF185	CEBPD
	KRT23	CLDN8
	HCP5	COMP
	APOBEC3G	CYFIP2
	ETHE1	CYR61
	HLA-DQA1	DPP4
	EXPH5	F13A1
	C3	FHOD3
	HLA-DMA	FMO1
	PLTP	GDF15
	BTN3A2	GGH
	MERTK	GSTM3
	HK3	LGALS2
	SLAMF8	MT1E
	C10orf116	MT1F
	DOCK2	NUAK2
	NKG7	PHGDH
	PTPN7	PPP1R16B
	CRISPLD2	PTER
	AKR1B10	S100A2
	ERAP2	SCNN1A
	FMO1	SIK1
	EIF2AK2	SLC16A4
	IFIT2	SLC7A7
	HERC5	TMEM176A
	C12orf35	TMEM176B
	PTTG1	TRIB1
	IFITM1	VNN1
	RPL3	ALDOC
	LYVE1	BST1
	LPXN	C1orf21
	MARCO	CNTN1
	EVL	COL4A4
	GPR65	CTSL2
	SPP1	CXADR
	ADA	DUSP14
	TMEM2	ELOVL4
	C1orf38	EXPH5
	HERC6	FAM107A
	P2RY13	FKBP5
	IL10RA	FZD7
	LAT2	GADD45A
	S100A9	GADD45B
	STARD8	HPGD
	LAPTM5	KLK7
	TLR3	NPTX2
	LPAR6	PAMR1
	MT1M	PDE4B
	COMP	PLA2R1
	UBE2C	PLTP
	TMEM45A	PTGER4
	SEMA5A	PTPRO
	CD83	STX11
	C11orf2	TPPP3
	SRGN	TYRO3
	P2RX4	ZNF185
	TNFSF10	AQP1
	TYRO3	GJA4
	CD74	TMEM204
	CXADR	ABCA3
	DDIT4	BGN
	CCL2	BIN1
	GMPR	BST2
	NT5DC2	C10orf116
	VAV1	C11orf2
	LY96	C9orf16
	IFI30	CCND3
	HCLS1	CD79B
	NPTX2	CDC25B
	SLC7A7	CKB
	PLEKHO2	COTL1
	NMI	CTSC
	SYT11	CX3CL1
	TCN2	CYBA
	TYROBP	DDIT4
	NUSAP1	ECM1
	HPSE	EHD4
	GDF15	ERAP2
	STAT1	ETHE1
	AOAH	EVL
	TNFRSF21	FOS
	CSF1R	FZD2
	CD79B	GSDMD
	PDPN	HDAC5
	UBE2L6	HMGB2
	THBD	HMHA1
	CCL5	IER3
	ARHGAP15	IFI35
	OAS1	IFNGR1
	LYN	IMPDH2
	LCP1	IRF1
	EMP3	JUNB
	FN1	KARS
	OAS3	KLF2
	LYPD1	KLK5
	IER3	MICALL2
	PARP12	MPST
	TRIM5	MT1M
	DOK2	NFKBIE
	CA2	NR4A2
	CFB	NT5DC2
	COTL1	P2RX4
	FZD2	PCYOX1
	TAP1	PDPN
	FZD7	PDZK1IP1
	PTGER4	PEX6
	CYBA	PGF
	CECR1	PLA2G4C
	NCF4	PLLP
	EMR2	PRDX2
	UCP2	PSMB10
	RNASE1	PSMB3
	VCAM1	PSMB8
	PPP1R3C	PTPN7
	RND3	RGL1
	CASP1	RNASE1
	HBA2	RND3
	CYTIP	RPL3
	CEBPA	SCO2
	CD37	SELP
	THY1	SEMA3B
	SP140L	SEMA5A
	TLR2	SERPINA1
	TYMP	SKAP1
	NFE2L3	SLC20A1
	WARS	ST3GAL1
	CXCL11	STARD8
	STK10	STAT5A
	ANPEP	TACC2
	GJA4	TCIRG1
	LILRA5	TCN2
	XIST	TM7SF2
	TACC2	TMEM2
	ZNF267	TMEM8A
	SAMSN1	TMSB10
	IL18R1	TNNC1
	PTPN6	TREX1
	TNFAIP3	TSPAN5
	CPVL	TUBA4A
	TMEM176B	TXNDC5
	MICALL2	UBA7
	PTER	UNC93B1
	MYD88	UPP1
	TRIM22	UTP6
	SERPINA1	VAMP5
		VASH1
		VNN2
