# Supplementary material for: Cross-tissue integrative transcriptomic and multimodal analyses suggest shared immune signatures linking lupus nephritis and cutaneous lupus erythematosus
Source: Front Immunol. 2026 Feb 24;17:1716516. doi: 10.3389/fimmu.2026.1716516 (PMC12971934; doi:10.3389/fimmu.2026.1716516)
Supplement: Supplementary Table 4 — Machine-learning feature weights by model. [file Table4.xlsx]

## Sheet: Supplementary Table 4
Supplementary Table 4. ML feature weights by model.
gene	LASSO	SVM	RandomForest
ABCA3	0	0.00158423	0
ACE2	0	-0.00322302	0
ACPP	0	0.00123495	0
ADA	0	0.0025179	0
ADAMTS1	0	0.000138155	0
ADAP2	0	0.00682013	0
ADAR	0	0.00507319	0
ADCY7	0	0.00111914	0
ADM	0	-0.00292662	0
ADORA3	0	0.00820479	0
AKR1B10	0	0.00123797	0
ALDOC	0	-0.00897562	0
ALOX5	0	0.00443123	0
ANGPT2	0	0.00136595	0
ANPEP	0	-0.000363216	0
AOAH	0	0.00490214	0.01
AOX1	0	-0.011177	0
APOBEC3A	0	0.00376429	0.02
APOBEC3B	0	0.00516062	0
APOBEC3G	0	0.00836707	0
APOL1	0	-0.000494455	0
APOL3	0	0.00671065	0.00757576
AQP1	0	-0.00774584	0
AQP9	0	0.00154836	0
ARHGAP15	0	0.00223511	0
ARHGAP25	0	0.000227972	0
ARHGDIB	0	-0.000642679	0
ARPC1B	0	0.00392175	0.0185185
AZGP1	0	-6.06e-05	0
BBOX1	0	-0.00100266	0
BCL2A1	0	0.000472015	0
BGN	0	0.00504927	0
BHLHE40	0	-0.00467255	0
BHLHE41	0	0.00160196	0
BID	0	0.00570702	0.03
BIN1	0	-0.00737873	0
BST1	0	-0.00674952	0
BST2	0	0.00180258	0
BTN3A2	0	0.00367532	0
C10orf116	0	0.00139287	0
C11orf2	0	-0.00364359	0
C12orf35	0	-0.000866772	0
C1QA	0	0.00607508	0.00242424
C1QB	0	0.00395975	0
C1orf21	-0.675132	-0.011748	0.01
C1orf38	0	0.00368434	0.00879699
C1orf54	0	0.0100501	0.00881482
C2	0	-0.00266326	0
C20orf103	0	-0.00435886	0
C3	0	0.000574537	0
C3AR1	0	0.00470349	0
C3orf52	0	-0.00101155	0
C5AR1	0	0.0010925	0
C9orf16	0	0.000206546	0
CA2	0	-0.0076909	0
CALML3	0	0.00342055	0
CASP1	0	0.00557032	0.01
CASP4	0	0.0062595	0.01
CCDC109B	0	0.00479284	0
CCL2	0	-0.00300762	0
CCL4	0	0.000873898	0
CCL5	0	0.00199406	0
CCL8	0	-0.00084806	0
CCNB1	0	7.47e-05	0
CCND3	0	-0.00125004	0
CCR1	0	0.00297725	0
CCR5	0	-0.00115338	0
CCRL2	0	0.00251308	0
CD14	0	0.00553222	0.0119753
CD163	0	0.00386174	0
CD24	0	-0.000565841	0
CD300A	0	0.00280522	0
CD300C	0	0.00111803	0
CD37	0	-0.00152576	0
CD38	0	0.00133059	0
CD48	0	0.00498673	0
CD52	0	0.00321846	0
CD53	0	0.00611279	0
CD68	0	0.00500179	0
CD74	0	-0.0083281	0
CD79B	0	0.00672148	0.00126984
CD83	0	0.00257218	0
CD97	0	0.00623773	0
CDC25B	0	0.000329351	0
CDH16	0	0.000504823	0
CDKN1A	0	-0.00684519	0
CEBPA	0	0.00851981	0
CEBPD	0	-0.00527488	0
CECR1	0	-0.000127087	0
CFB	0	-0.00176247	0
CFP	0	0.00513507	0
CHST7	0	0.00246471	0
CKB	0	-0.00218217	0
CKS2	0	0.00422663	0
CLDN8	0	0.00221039	0
CLEC2B	0	0.00217584	0
CLIC2	0	0.00735758	0.04
CNTN1	0	-0.0181091	0
COL1A2	0	0.00786446	0.01
COL21A1	0	0.00395065	0
COL3A1	0	0.0130872	0.01
COL4A4	0	-0.00290183	0
COL5A2	0	0.00517006	0.00873016
COMP	0	0.00893132	0
CORO1A	0	0.000760748	0.0013913
COTL1	0	0.00401337	0.00123077
CPVL	0	0.00337176	0.00867769
CRISPLD2	0	-0.00446104	0
CRLF3	0	-0.0046581	0.00126984
CSF1R	0	0.00334655	0
CST7	0	0.00329723	0
CTSC	0	-0.000336736	0
CTSL2	0	-0.00314084	0
CX3CL1	0	-0.000484624	0
CX3CR1	0	0.00773239	0.01
CXADR	0	-0.00398107	0.00117647
CXCL1	0	-0.00559729	0
CXCL10	0	-0.000457934	0
CXCL11	0	-0.00560883	0
CXCL2	0	-0.00937403	0
CXCR4	0	0.000674502	0
CYBA	0	-0.00180021	0
CYBB	0	0.00237264	0
CYFIP2	0	-0.00745453	0
CYR61	0	-0.00579614	0
CYTIP	0	0.00248177	0
DDIT4	0	-0.00145224	0
DDX58	0	0.00885769	0
DDX60	0	0.0045825	0
DHX58	0	0.00846538	0
DNMT1	0	0.00484573	0
DOCK10	0	0.000420663	0
DOCK2	0	0.00335748	0
DOK2	0	0.00440749	0.0187302
DPEP2	0	0.00610961	0
DPP4	0	-0.00821386	0
DRAM1	0	0.00423188	0
DSP	0	0.00498703	0
DUSP14	0	0.00499607	0
DUSP2	0	-0.00119377	0
DUSP5	0	-0.00133657	0
DUSP6	0	0.000593703	0
EBI3	0	0.00585589	0.01
ECM1	0	0.000334477	0
EHD4	0	-0.00434199	0
EIF2AK2	0	0.00647389	0.02
ELOVL4	0	-0.00977829	0
EMP2	0	0.00403856	0
EMP3	0	0.00676357	0
EMR2	0	0.00190394	0.01
EPB41L3	0	-0.00146629	0
ERAP2	0	-0.000540509	0
ETHE1	0	-0.000968792	0
EVI2A	0	0.00267033	0
EVI2B	0	0.00103096	0.01
EVL	0	0.00452241	0
EXPH5	0	-0.0036774	0
F13A1	0	0.00194549	0
FAM107A	0	-0.00928823	0
FAM49A	0	0.0037616	0
FCER1G	0	0.00399518	0
FCN1	0	0.00294036	0
FGR	0	0.00307699	0
FHOD3	0	0.0054208	0
FKBP5	0	-0.00926751	0
FMO1	0	0.00334388	0
FN1	0	0.00477973	0
FOLR2	0	0.00433483	0
FOS	0	-0.00954171	0
FPR1	0	-0.00194682	0
FPR3	0	0.00327812	0.01
FZD2	0	-0.00110125	0
FZD7	0	0.00145245	0
GADD45A	0	-0.00301142	0
GADD45B	0	-0.00407505	0
GATA3	0.431825	0.0109004	0.02
GATM	0	-0.00291943	0
GBP1	0	0.00121974	0
GBP2	0	0.0049839	0
GCA	0	0.00588958	0
GCH1	0	-0.000705232	0
GDF15	0	-0.0071681	0
GGH	0	-0.000659271	0
GIMAP4	0	0.00711364	0.01
GIMAP5	0	0.0090853	0
GIMAP6	0	0.0072579	0
GJA4	0	0.00655771	0
GMFG	0	0.00814684	0
GMPR	0	0.0116444	0
GNLY	0	0.000245105	0
GPR65	0	0.00372972	0
GSDMD	0	0.000562586	0
GSTM3	0	-0.00129102	0
GZMA	0	0.00437839	0
GZMB	0	0.00278107	0
GZMH	0	0.00225887	0
HBA2	0	0.0125242	0
HBB	0	0.0129979	0
HBEGF	0	0.00189306	0
HCK	0	0.00457438	0.01
HCLS1	0	0.00570066	0
HCP5	0	0.00544584	0
HDAC5	0	0.0100138	0
HERC5	0	0.010515	0.02
HERC6	0	0.0131201	0.00972231
HK3	0	0.000826716	0
HLA-DMA	0	0.00318136	0.01
HLA-DMB	0.136058	0.00855118	0.01
HLA-DPA1	0	0.00724466	0.00802469
HLA-DPB1	0	0.00784729	0.01
HLA-DQA1	0	0.00745338	0
HLA-DQB1	0	0.00694416	0
HLA-DRA	0	-0.00208055	0
HLA-DRB1	0	0.00516202	0
HMGB2	0	0.00251485	0
HMHA1	0	0.00822171	0
HMOX1	0	0.00387032	0
HPGD	0	-0.00946996	0
HPSE	0	0.00152307	0.01
HSPA2	0	-0.00789108	0
ICAM2	0	0.0110398	0
IDO1	0	-0.000141415	0
IER3	0	-0.00383858	0
IFI16	0	0.00785668	0.01
IFI27	0.311871	0.0111853	0.03
IFI30	0	0.00606228	0
IFI35	0	0.00271128	0
IFI44	0.697753	0.0114011	0.03
IFI44L	0	0.0102148	0
IFI6	0	0.0119603	0
IFIH1	0.0172228	0.0111154	0
IFIT1	0	0.00840087	0.0086087
IFIT2	0	0.00335018	0.00118519
IFIT3	0	0.0037381	0
IFIT5	0	0.00645209	0.00126984
IFITM1	0	0.0117315	0.01
IFITM3	0	0.00937539	0
IFNGR1	0	-0.00277522	0
IGJ	0	-0.000551898	0
IGSF6	0	0.00432541	0
IL10RA	0	0.0034505	0
IL15RA	0	0.00240226	0
IL18R1	0	-0.0023402	0
IMPDH2	0	-0.00028621	0
IRF1	0	-8.49e-05	0
IRF7	0	0.00938849	0
IRF8	0	0.000416493	0.01
IRF9	0	0.00248583	0
ISG15	0	0.00944169	0
ISG20	0.295517	0.0105204	0.03
ITGAM	0	0.00372194	0
ITGB2	0	0.00314454	0
JUNB	0	-0.00632675	0
KARS	0	-0.00159166	0
KCNJ2	0	0.00639597	0
KLF2	0	0.00112396	0
KLK1	0	-0.00376199	0
KLK5	0	0.000333082	0
KLK7	0	-0.00468306	0
KMO	0	0.00392929	0
KRT23	0	0.00229199	0
LAIR1	0	0.00301094	0
LAP3	0	0.00291852	0
LAPTM5	0	0.000441811	0
LAT2	0	0.000860735	0
LCP1	0	0.0017615	0.00117647
LCP2	0	0.00267851	0
LGALS2	0	0.00442366	0
LGALS3BP	0	0.00606414	0
LGMN	0	-0.000657977	0
LHFPL2	0	0.00427048	0.00765568
LILRA5	0	-0.00121562	0
LILRB2	0	0.000694515	0
LPAR6	0	0.00661821	0.00867769
LPXN	0	0.0024332	0
LRMP	0	8.4e-05	0
LST1	0	0.00343094	0
LY6E	0	0.00643984	0
LY86	0	0.00300816	0.0013913
LY96	0	0.0120927	0.0187302
LYN	0	0.00487947	0
LYPD1	0	0.00304049	0
LYVE1	0	0.00361581	0
MARCKS	0	0.00404854	0
MARCO	0	0.00143975	0
MELK	0	0.00621094	0.00771429
MERTK	0	0.00252023	0
MFNG	0.0421543	0.00881933	0
MICALL2	0	0.0106838	0
MICB	0	0.00553729	0
MMP1	0	0.00205394	0
MNDA	0	-0.00147504	0
MPST	0	-0.00594598	0
MS4A4A	0	0.00433253	0
MS4A6A	0	0.00524671	0
MT1E	0	0.00866482	0
MT1F	0	0.00779544	0
MT1M	0	0.00641171	0
MX1	0.0888564	0.0107983	0
MX2	0	0.00864136	0
MXRA5	0	0.00473879	0
MYD88	0	0.00715178	0.02
MYO1F	0	0.00236332	0
NCF2	0	0.0020915	0
NCF4	0	0.00129397	0
NCKAP1L	0	0.00131516	0
NETO2	0	0.0081346	0.03
NFE2L3	0	0.00408719	0
NFKBIE	0	0.00375061	0
NKG7	0	0.00262643	0
NMI	0	0.00785283	0.01
NMU	0	0.000839948	0
NNMT	0	0.0017568	0
NPTX2	0	-0.00958804	0
NR4A2	0	-0.00716197	0
NT5DC2	0	-0.0016075	0
NT5E	0	0.0043263	0
NUAK2	0	-0.00454787	0
NUSAP1	0	0.0024851	0
OAS1	0	0.00764649	0.01
OAS2	0	0.0090781	0.01
OAS3	0	0.0103006	0.03
OASL	0	0.00407228	0
P2RX4	0	-0.00461062	0
P2RY13	0	0.00227683	0.00148148
PAMR1	0	0.00508566	0
PARP12	0.174228	0.0142225	0.01
PCOLCE	0	0.00269709	0
PCYOX1	0	-0.00499589	0
PDE4B	-0.410994	-0.018163	0.01
PDK4	-0.179177	-0.0155064	0
PDPN	0	-0.00060904	0
PDZK1IP1	0	-0.004234	0
PEX6	0	0.000155447	0
PF4	0	0.00597951	0
PGF	0	0.00464077	0
PHF11	0	0.00978757	0.0187692
PHGDH	0	-0.00388697	0
PILRA	0	0.00300674	0
PLA1A	0	0.00600764	0
PLA2G4C	0	0.00890171	0
PLA2R1	0	-0.00316298	0
PLAC8	0	0.00180758	0
PLAUR	0	-0.00114662	0
PLEK	0	0.00153858	0
PLEKHO1	0	-0.00816632	0
PLEKHO2	0	0.00966937	0.01
PLLP	0	-0.000625118	0
PLSCR1	0	0.00669646	0.0086087
PLTP	0	-0.00932906	0
POSTN	0	0.00665078	0
PPBP	0	0.00340495	0
PPP1R16B	0	-0.00334474	0
PPP1R3C	0	0.00785023	0
PRDX2	0	-0.0022544	0
PRF1	0	0.00592847	0
PRKCB	0	0.00231882	0
PSMB10	0	-0.0001789	0
PSMB3	0	-0.00643898	0
PSMB8	0	0.00274481	0
PSMB9	0	0.00647645	0.00882353
PSME2	0	0.0074789	0
PTER	0	-0.00357069	0
PTGER2	0.105271	0.00998847	0.01
PTGER4	0	-0.0130399	0
PTGS1	0	0.00548709	0
PTPN6	0	0.00244165	0
PTPN7	0	-0.00556552	0.01
PTPRC	0	0.00179181	0
PTPRO	0	-0.00663427	0
PTTG1	0	-0.000656954	0
PTX3	0	0.00084906	0
PYCARD	0	0.00401154	0.02
RAC2	0	0.00295229	0
RFTN1	0	0.0034633	0
RGL1	0	0.00592443	0
RGS19	0	0.00537257	0
RGS2	0	-0.012218	0
RNASE1	0	0.00706046	0
RNASE6	0	0.00395798	0
RNASET2	0	0.00181161	0
RND3	0	-0.0100618	0
RPL3	0	-0.00757865	0
RRM2	0	-0.000362681	0
RSAD2	0	0.00723889	0
RTP4	0	0.00759931	0.01
S100A12	0	-0.00800913	0
S100A2	0	0.00172041	0
S100A8	0	-0.000458095	0
S100A9	0	-0.00286655	0
S1PR1	0	0.00502877	0
SAMD9	0	0.0033713	0.01
SAMHD1	0	0.00123496	0
SAMSN1	0	-0.000359776	0.00234432
SASH3	0	0.00444301	0.01
SCNN1A	0	-0.00129923	0
SCO2	0	0.00360497	0
SDS	0	0.001602	0
SELE	0	-0.00529863	0
SELL	0	-0.00249218	0
SELP	0	-0.0138836	0
SEMA3B	0	-0.00256927	0
SEMA5A	0	-0.00404357	0
SERPINA1	0	-0.0146205	0
SERPING1	0	0.00403951	0.00123077
SH2B3	0	0.00212175	0
SIK1	0	-0.0135386	0
SKAP1	0	0.00139365	0
SLA	0	0.00357658	0.01
SLAMF8	0	-0.00453326	0
SLC15A3	0	0.00726401	0
SLC16A4	0	-0.00338707	0
SLC20A1	0	0.00399616	0
SLC7A7	0	-0.00444752	0
SNX10	0	-0.0139351	0
SOD2	0	-0.00150287	0
SP110	0	0.00704234	0.02
SP140L	0	0.00482712	0
SPP1	0	-0.00935141	0
SRGN	0	-0.00285635	0.00882353
SRPX	0	0.00505899	0
ST3GAL1	0	-0.00390292	0
ST3GAL5	0	0.0070437	0.01
STAB1	0	0.00398382	0
STARD8	0	0.0038508	0
STAT1	0	0.00568025	0
STAT5A	0	0.00440501	0
STK10	0	0.00993346	0.00873016
STX11	0	-0.0104317	0
SYK	0	0.00534587	0
SYT11	0	0.00758878	0
TACC2	0	-0.00380939	0.0016
TAP1	0	0.00271552	0
TCIRG1	0	0.00544105	0.00120301
TCN2	0	0.00116746	0
TFEC	0	0.00235158	0
TFPI2	0	0.00299285	0
THBD	0	0.00314779	0.00867769
THY1	0	0.0034179	0
TIMP1	0	0.00460873	0
TLR1	0	0.00322103	0.01
TLR2	0	0.00412227	0
TLR3	0	0.00410795	0
TM7SF2	0	-0.00859673	0
TMEM140	0	0.00630578	0.01
TMEM176A	0	-0.00563146	0
TMEM176B	0	-0.00655625	0
TMEM2	0	-0.00727059	0
TMEM204	0	0.002835	0
TMEM45A	0	0.00961516	0
TMEM8A	0	0.006887	0
TMSB10	0	0.00625324	0.00132231
TNFAIP3	0	-1.89e-06	0
TNFAIP8	0	0.00194227	0
TNFRSF12A	0	0.00458379	0
TNFRSF1B	0	0.00199215	0
TNFRSF21	0	0.00406788	0
TNFSF10	0	-0.000688824	0
TNNC1	0	-0.0052824	0
TPPP3	0	-0.00429165	0
TRAF1	0	0.000377967	0
TREM2	0	0.00194708	0
TREX1	0	0.00609186	0
TRIB1	0	-0.00278218	0
TRIM21	0	0.00596015	0
TRIM22	0	0.00478959	0
TRIM5	0	0.00761372	0
TRPV2	0	0.00734511	0
TSC22D3	0	-0.0100689	0
TSPAN5	0	-0.000334919	0
TUBA4A	0	0.00177709	0
TXNDC5	0	-0.00556321	0.0100391
TYMP	0	0.00292492	0
TYMS	0	0.00692147	0
TYRO3	0	-0.00844852	0
TYROBP	0	0.0055558	0.0187302
UBA7	0	0.00510238	0
UBD	0	0.00134655	0
UBE2C	0	-0.000437992	0
UBE2L6	0	0.00594953	0.01
UBFD1	0	0.0124085	0
UCP2	0	0.00154999	0
UNC93B1	0	-0.00289766	0
UPP1	0	-0.00376552	0
UTP6	0	-0.00425568	0.00228571
VAMP5	0	-0.00378743	0
VASH1	0	0.0071173	0.00126984
VAV1	0	-0.000183081	0
VCAM1	0	0.00726117	0
VNN1	0	-0.0096585	0
VNN2	0	0.00110505	0
WARS	0	-0.00298993	0
XAF1	0	0.0071745	0.00132231
XIST	0	0.0150838	0
ZNF185	0	-0.00532667	0
ZNF267	0	0.00416506	0
